# Supplementary material for: Brain-region-specific lipid dysregulation in L-DOPA-induced dyskinesia in a primate model of Parkinson’s disease
Source: NPJ Parkinsons Dis. 2025 Aug 23;11:258. doi: 10.1038/s41531-025-01109-6 (PMC12374971; doi:10.1038/s41531-025-01109-6)
Supplement: Supplementary file 2 — Supplementary-Data [file 41531_2025_1109_MOESM2_ESM.xlsx]

## Sheet: Positive Ion Mode
m/z_Positive	ACgG-D01	ACgG-D02	ACgG-D03	ACgG-D04	ACgG-D05	ACgG-D06	ACgG-L01	ACgG-L02	ACgG-L03	ACgG-L04	ACgG-L05	ACgG-L06	ACgG-P1	ACgG-P2	ACgG-P3	ACgG-P5	ACgG-P6	ACgG-VC01	ACgG-VC02	ACgG-VC03	ACgG-VC05	ACgG-VC06	Cd-D01	Cd-D02	Cd-D03	Cd-D04	Cd-D05	Cd-D06	Cd-L01	Cd-L02	Cd-L03	Cd-L04	Cd-L05	Cd-L06	Cd-P1	Cd-P2	Cd-P3	Cd-P5	Cd-P6	Cd-VC01	Cd-VC02	Cd-VC03	Cd-VC05	Cd-VC06	Cl-D01	Cl-D02	Cl-D03	Cl-D04	Cl-D05
401.06565 ± 2.6 POS	3.83999	3.32007	0	0	0	16.917	5.00777	41.2572	89.667	22.5895	9.00157	58.7159	11.4351	0	3.92865	3.35372	26.841	0	19.4499	15.2661	21.413	16.5431	86.0627	251.956	26.6642	85.4092	119.537	66.9163	81.8497	90.8125	706.098	103.814	96.4918	289.054	47.1887	7.23661	36.0115	33.2796	8.41445	92.0266	111.988	19.8003	118.693	6.75393	0	18.5414	0	56.5412	0
426.35841 ± 2.6 POS	0	0	0	0	0	0	0	0	77.6086	0	0	0	0	0	0	0	0	0	0	0	0	0	0	0	0	0	0	0	0	0	0	0	0	0	0	0	0	0	0	2.32782	0	0	0	0	0	0	0	0	0
441.17738 ± 2.6 POS	0	12.2758	6.42404	0	0	89.2688	5.58041	0	18.9778	28.2807	0	4.65648	16.7326	3.28074	0	46.6465	13.4071	0	37.2572	5.05822	99.3247	7.12469	124.475	293.475	53.1314	99.3833	238.349	81.9225	29.5671	76.203	428.314	256.963	39.7589	124.161	27.0238	1.52422	67.4608	79.3086	46.5103	51.8011	85.6487	37.4296	137.728	39.9673	53.5413	61.9832	35.3976	0	55.1102
478.33051 ± 2.6 POS	4522.33	5173.46	5733.44	5317.49	7242.55	5814.8	5316.43	4847.73	5037.2	5738.09	6789.03	5766.28	7042.1	6907.45	6254.36	6808.12	6544.34	7103.75	6861.93	6508.81	7366.8	6827.24	5478.74	6401.01	6362.02	6221.49	8116.95	6702.06	6359.58	5760.15	6049.85	6920.11	7614.79	6252.47	8186.8	8107.51	6603.07	7750.33	7139.86	7599.83	7685.93	7231.88	8367.44	7534.98	5756.65	7122.86	6772.96	7029.13	8294.12
479.33371 ± 2.6 POS	36.4056	21.1894	48.8756	54.838	476.967	96.6222	90.3525	50.8969	22.9014	61.0797	282.971	73.8522	501.947	310.366	198.124	610.554	393.041	466.269	364.583	257.227	682.4	427.336	83.4552	205.904	132.99	188.912	997.369	269.173	200.905	132.086	101.666	271.637	742.935	208.486	1132.1	1103.54	346.614	1126.73	697.445	736.728	758.8	729.096	1291.06	870.481	117.564	456.615	292.065	471.983	1167.79
491.36201 ± 2.6 POS	17.5841	3.88887	4.23715	47.399	7.38763	103.061	0	18.8615	39.525	4.2581	95.6435	46.5481	78.9365	18.6067	288.813	0	11.5973	128.529	50.246	88.0396	18.5363	155.506	21.0148	54.4657	4.29384	26.3861	23.6999	38.419	11.0755	18.5405	32.1749	3.6002	86.5725	26.7879	93.6929	8.51861	178.622	2.68205	0	173.831	13.3093	74.9097	4.83664	128.446	0	4.08735	0	13.5421	2.92503
496.33779 ± 2.6 POS	7.95667	19.1497	6.42295	9.26536	12.9467	32.7065	0	3.73755	31.1208	14.7383	2.17862	12.2355	19.3907	13.6272	10.208	11.2459	20.9649	0	26.0989	41.6781	50.7841	10.9731	8.50922	111.514	8.39394	41.2161	88.6374	10.5753	11.6852	7.52744	86.9765	28.2533	41.2788	33.9272	25.9416	22.6216	36.3667	62.9278	16.1127	53.8867	23.7995	22.8958	51.5921	36.5897	0	24.168	4.23751	11.789	105.581
496.34059 ± 2.6 POS	10908.4	9157.97	9460.17	10914.4	11889.7	12051.3	10406.8	8912.61	9828.91	9477.32	10435.6	11722	11460.1	11862.2	11509.7	9506.87	9988.02	11067.6	12004.9	12641.7	10163.9	12211.6	11515.8	10149.4	9279.31	11774.2	13149.6	11189.2	11585.8	10612.1	10613	10617.5	12370.4	11724.5	12073.2	11421.8	12405.4	10484.1	10256.7	12251.3	11172.5	11856.1	9794.09	12185.8	13488.4	12676.7	11300.5	13056.1	14784.9
497.34418 ± 2.6 POS	1319.71	763.55	685.424	1432.16	2476.04	2045.88	1314.95	577.052	834.368	708.544	1793.3	2075.71	2387.36	2343.8	2174.45	1755.81	1772.18	2038.53	2581.88	2728.94	1751.09	2622.65	1884.96	1271.76	936.443	2242.19	2852.99	1992.52	2022.71	1562.45	1098.9	1452.48	2684.36	2235.17	2643.09	2440.08	2599.12	2111.51	2065.36	2470.52	2328.45	2626.97	1815.69	2640.62	2694.65	2567.26	2043.81	2849.79	3250.47
500.31182 ± 2.6 POS	4.60451	7.60268	12.5981	2.85517	13.3916	0	7.04941	2.75556	0	4.74341	3.82539	6.2402	51.9228	34.4492	4.08626	33.1012	21.382	0	35.3059	23.8249	80.9909	9.78818	1.50415	33.7096	5.6226	5.02575	106.702	26.8459	20.5542	11.4138	24.1247	37.3823	33.3631	8.57512	228.077	144.637	10.0217	250.556	81.3891	17.5115	79.4777	46.7068	201.63	62.542	6.08463	134.299	19.1633	45.5002	183.138
503.19871 ± 2.6 POS	187.936	148.57	43.0067	557.484	239.424	489.576	25.651	233.721	257.828	141.126	518.253	563.519	151.6	286.22	1014.86	455.663	495.917	247.112	348.534	664.346	315.313	1317.89	264.413	504.746	65.1388	496.597	479.785	361.942	40.4947	230.372	418.974	218.632	476.718	468.338	194.285	116.002	1210.21	345.656	485.657	545.225	171.808	475.134	200.389	1100.31	674.182	199.624	142.815	494.804	563.864
504.34584 ± 2.6 POS	721.742	1062.72	945.383	680.181	2420.42	1039.84	1439.81	941.613	814.998	1235.39	2246.22	1289.32	2521.5	2560.53	1420.56	3166.82	3007.64	2411.15	2742.21	2036.17	3285.13	2176.92	1643.3	2265.34	1906.36	2011.64	3323.63	2004.05	2433.68	1921.86	1700.08	2643.52	3011.9	2214.33	3039.48	3397.79	2321.64	3500.32	3292.38	2942.43	3478.25	3028.73	3741.41	3154.69	3218.64	3734.89	3483.54	3617.91	4346.42
505.214 ± 2.6 POS	911.732	1008.64	498.944	2059.62	1400.03	2355.43	261.164	1057.15	1245.78	1003.91	2206.42	2269.29	960.351	1532.93	2751.06	1738.78	2099.54	1461.68	1331.18	2020.3	1891.26	3137.87	1153.5	1316.36	567.692	1823.49	1836.5	1881.86	168.173	1106.33	1323.22	1162.69	1896.25	2085.82	1017	1033.25	2762.25	1546.96	2058.24	2030.56	999.577	1691.66	1394.51	2600.78	2401.42	1294.77	1350.7	1856	2126.29
505.34916 ± 2.6 POS	0	0	0	0	0	0	0	0	0	0	0	0	0	0	0	6.23074	2.50167	0	10.0566	1.37984	4.82924	2.55608	0	0	0	2.70182	6.80344	1.14783	7.18916	0	0	4.04281	8.85962	0	2.60764	19.4377	1.77356	35.3045	24.3505	1.87862	6.55738	4.75772	30.7308	3.97959	6.53266	5.71902	12.2544	7.58752	76.2627
506.21786 ± 2.6 POS	14.3499	12.7472	0	35.0333	19.1411	26.8651	0	34.8982	63.8115	7.41537	7.90036	41.235	10.1333	8.39009	19.3137	53.9314	36.1056	11.5953	27.8543	39.6316	30.827	37.8282	19.7195	142.222	1.25008	10.4502	21.3	28.4066	2.50874	30.1482	79.9057	16.9816	8.25344	19.9263	7.43257	3.26209	34.2655	29.7426	24.6598	53.4861	8.59777	9.65823	18.1248	29.2796	21.9822	0	0	27.587	13.5654
506.36141 ± 2.6 POS	35.3256	102.467	32.768	22.7715	162.916	92.721	88.9691	55.6316	23.2481	73.2389	199.862	79.3815	304.76	249.162	96.4682	640.134	557.502	217.116	608.356	299.558	851.514	308.53	102.416	333.668	187.182	117.66	608.461	290.555	229.197	107.248	195.137	291.654	396.279	220.5	835.117	962.715	250.607	1152.36	967.548	507.127	1413.45	716.959	1718.4	815.668	231.374	622.387	385.026	311.65	893.602
515.21395 ± 2.6 POS	4.40621	127.44	54.6227	6.23505	3.83782	206.531	74.5466	32.9401	109.006	168.182	2.66672	6.97348	3.53954	0	0	170.846	134.128	0	62.0005	9.31064	394.29	5.41641	185.73	1148.57	142.37	156.835	322.135	173.045	67.929	174.42	1223.57	660.472	44.5176	180.643	28.4361	0	43.5593	234.519	96.6388	62.4068	120.425	41.0299	368.339	46.2156	51.0091	610.038	216.125	5.07861	75.3995
516.28646 ± 2.6 POS	510.562	2163.4	1542.01	778.73	2893.49	1397.18	1118.8	948.365	1727.47	2064.87	2309.45	1553.5	3024.11	3096.19	1375.49	4064.12	3344.13	2187.88	2751.32	2071.48	4114.69	2226.44	1169.98	3323.3	2699.86	1735.74	3425.77	2411.65	1972.08	1735.21	2632.84	3226.36	2880.14	2225.32	3437.86	3771.34	1987.85	4346.86	3656.82	2491.69	3186.49	2805.21	4446.19	2727.21	1817.33	4494.08	3752.74	2590.81	3651.45
518.32298 ± 2.6 POS	39.0993	69.1898	19.0388	96.5186	215.421	61.8088	9.48802	5.96633	109.523	59.0005	13.6777	80.4818	153.88	232.281	25.9374	227.334	166.428	24.4914	268.001	372.965	270.454	109.386	105.37	316.707	44.3182	153.511	442.995	111.639	139.329	156.912	320.228	167.771	226.945	141.865	341.477	282.336	163.962	528.648	397.654	157.246	183.984	311.842	187.46	251.746	240.858	1098.85	286.918	595.021	1385.61
522.35651 ± 2.6 POS	4684.91	2916.24	2910.77	3438.45	4561.79	4764.42	4360.79	3270.27	3763.82	3819.46	4168.42	5002.97	4692.15	5335.82	4185.09	4099.9	4354.83	4274.75	5078.06	5138.4	4090.57	4798.69	5386.77	3791.34	3542.05	4543.2	5754.35	4728.21	5082.94	4780.78	4386.54	4620.71	5056.3	5309.85	4570.96	4770.37	5106.08	4183.07	4320.69	4764.36	5009.68	4976.83	4042.43	5058.14	7151.52	5736.14	5371.23	5676.07	6875.71
523.36004 ± 2.6 POS	48.1659	37.321	0	29.2705	100.505	96.9632	42.7632	48.2532	74.7335	9.99253	61.1318	80.6033	160.908	213.156	57.7964	173.533	108.815	67.2002	198.546	232.649	101.118	163.009	193.773	152.822	64.898	104.146	532.884	138.598	131.461	156.431	119.944	138.795	285.541	192.214	203.504	245.052	237.661	212.957	145.746	170.452	254.735	305.88	153.402	354.015	662.134	309.265	177.292	290	1046.36
524.33549 ± 2.6 POS	66.3498	201.244	213.245	251.762	137.879	273.507	29.9255	10.6806	338.4	275.284	26.6397	48.5045	118.206	156.422	8.28559	77.4915	50.1971	18.6721	277.727	134.615	280.503	2.42357	279.044	708.16	208.339	197.974	515.72	163.683	84.2327	157.099	722.865	434.665	211.436	206.177	180.561	90.7738	113.772	139.09	47.1292	275.066	193.038	33.4431	213.501	27.6071	23.4507	158.884	77.9442	80.0375	47.2885
524.37193 ± 2.6 POS	3029.34	2462.98	2563.72	3595.1	3100.48	4166.78	3270.61	2158.15	1855.37	1721.44	3302.57	3508.31	3340.15	3484.91	3566.4	2997.01	3447.09	3915.69	4306.13	4012.25	3572.23	3769.8	3735.8	3102.15	2728.82	3947.07	3846.95	3628.73	3797.37	3179.19	2951.28	3208.69	3775.02	3903.88	3354.63	3337.89	3877.71	3096.78	3561.52	4101.69	3991.84	3819.96	3404.53	3809.16	4570.48	4146.45	3992.68	3890.75	3884.37
525.37594 ± 2.6 POS	32.8487	68.8807	29.9331	97.5351	34.3846	101.27	15.1693	12.0846	60.7221	5.9815	17.7516	30.0525	76.8764	40.0126	28.5763	31.9527	81.0105	55.4377	116.655	122.655	169.586	74.0207	37.8343	174.404	67.0088	139.593	208.271	64.38	59.7615	48.787	230.468	87.5108	120.209	98.5129	123.96	47.854	121.66	118.357	118.936	162.999	152.717	158.878	136.966	184.839	112.92	123.388	76.3866	85.7984	203.665
529.23331 ± 2.6 POS	0	1.94857	0	0	0	0	0	0	0	0	0	0	0	0	0	2.71243	0	0	0	0	0	0	0	4.83962	1.3996	0	79.7943	0	0	0	7.97215	2.57267	3.99319	1.60096	0	7.66905	0	7.04587	4.67463	0	0	0	15.2474	0	0	9.09066	0	0	3.71878
529.31734 ± 2.6 POS	0	4.03143	3.72424	2.61517	5.35969	3.18036	2.50994	2.50534	0	0	26.7629	8.01695	23.5286	1.91174	16.8692	12.6297	8.81892	10.6672	3.40534	14.3197	15.3485	26.4769	0	1.63608	0.948379	3.65422	20.0744	9.00598	5.08348	0	2.03029	7.97558	29.9382	6.75002	27.4448	10.6556	29.2159	15.4317	17.9726	50.6636	4.69348	45.3603	39.7936	58.7834	0	3.75326	0	0	10.8285
530.28629 ± 2.6 POS	0	3.94469	0	0	0	3.29283	0	3.37321	0	11.4009	0	0	0	0	0	15.4002	0	0	10.3412	0	11.5234	0	29.4912	48.7067	7.45267	1.98926	46.0774	16.7071	25.9418	11.9087	11.3876	5.16301	5.1462	6.55885	2.47576	0	4.14481	11.1683	6.842	0	2.70286	4.02214	2.57103	0	0	23.348	0	0	9.0495
534.2969 ± 2.6 POS	4559.84	5902.83	5055.61	4682.94	5996.42	6036.45	4461.8	4042.15	6269.44	5541.88	4535.96	5913.02	5726.48	5839.62	4449.81	6854.29	6271.86	4705.48	6276.13	6075.64	6664.39	5435.34	4780.22	5904.5	4773.26	5360.04	6088.34	5213.83	5327.98	5341.01	6040.22	5765.79	5394.58	5730.96	5304.5	5425.37	4795.67	6935.13	6256.31	4728.86	5291.57	5413.62	5927.87	5254.06	6448.95	9707.53	6924.04	6829.04	8200.27
535.29971 ± 2.6 POS	28.9928	78.3002	22.9061	46.132	197.121	89.9453	11.8802	11.1537	94.8594	37.595	7.27762	82.7026	145.224	147.879	9.06903	588.724	243.979	18.7614	184.796	201.978	381.661	114.753	31.8794	165.325	40.6755	119.214	245.806	56.0245	70.7713	67.8482	126.386	106.867	135.2	120.867	142.678	147.435	69.3872	706.431	362.685	73.9585	74.6889	145.526	300.472	144.649	201.02	1279.37	303.774	251.711	1005.43
537.19594 ± 2.6 POS	0	0	0	0	0	0	0	0	4.97686	14.6585	0	0	0	0	0	13.595	4.65986	0	0	0	43.0339	0	5.40665	674.247	16.1302	39.2278	59.6995	12.065	9.95791	44.5555	457.39	323.929	9.44538	19.5612	0	0	22.4782	44.0871	21.5736	8.13938	5.4647	13.5712	70.7087	4.27557	0	63.8314	0	0	0
542.30146 ± 2.6 POS	0	21.112	0	0	0	0	5.0225	2.71713	0	9.10168	4.12673	0	12.4553	7.03752	0	263.987	150.467	8.99252	42.0335	9.67731	239.008	5.18662	1.37693	58.5891	8.12665	5.71859	54.1478	4.23127	9.65026	8.20066	8.79525	25.8718	21.1889	7.04856	34.1035	59.6239	3.69333	446.741	159.644	8.42447	68.4248	26.7024	435.801	30.4954	24.4831	398.611	89.1123	63.0102	312.736
544.31758 ± 2.6 POS	0	1.72177	0	0	0	0	2.69125	0	0	6.84765	1.92563	0	8.8906	8.13919	0	116.785	48.4763	0	18.6383	6.85615	111.105	2.37852	1.48219	45.8461	6.03044	0	9.79613	5.86179	0	1.29543	8.49218	10.6145	3.17036	0	15.9775	48.282	0	164.613	70.7903	1.41682	46.029	13.004	434.654	9.1567	0	185.609	71.6058	3.46166	51.4747
544.33827 ± 2.6 POS	0	0	0	0	0	0	0	0	0	0	0	0	0	6.53213	0	0	0	0	0	3.74939	0	2.36562	1.59681	20.3147	1.08911	0	9.85889	1.50303	2.95253	3.79503	0	0	1.74544	0	3.60909	1.17232	4.8143	6.32665	0	1.9346	0	11.3955	0	0	7.52798	12.061	0	0	43.4753
546.26028 ± 2.6 POS	54.2213	422.275	59.4991	13.1635	34.1967	184.638	189.613	96.5352	260.627	498.078	39.275	26.13	215.17	198.089	18.4317	475.519	232.904	80.2977	188.88	46.7168	347.882	68.9326	464.193	394.441	224.321	158.578	743.23	326.806	222.056	254.859	485.914	359.449	248.879	270.277	97.873	78.4909	151.001	181.235	139.027	184.426	181.23	90.1758	216.604	132.603	473.507	1577	1051.05	81.1732	681.421
547.26373 ± 2.6 POS	3.09392	3.83211	0	0	0	0	0	3.81854	0	0	0	0	3.40463	0	0	8.7905	0	0	3.7388	0	3.69273	0	13.4052	34.846	9.47821	3.44622	88.4701	11.9376	1.70138	6.30195	10.3767	5.05967	11.2093	14.8452	5.21763	0	0	13.9863	6.55015	0	13.6564	1.83306	12.8884	0	0	19.388	0	0	0
550.34745 ± 2.6 POS	0	5.39271	0	0	0	0	0	2.54939	4.49581	2.18718	0	0	12.9551	1.5911	0	0	0	0	0	0	3.91347	0	12.9483	40.2511	13.9353	3.45676	186.106	21.0122	0	9.09461	29.0441	14.9081	32.9911	5.92399	2.58897	18.2007	0	13.4715	10.2201	0.294049	15.5265	1.21409	29.5226	4.01754	0	0	0	0	4.83663
550.35112 ± 2.6 POS	525.86	1703.67	934.592	610.131	1478.97	1169.97	828.679	567.229	1772.56	2710.8	1456.79	800.432	2287.48	2401.86	755.65	1761.09	1235.6	889.164	1496.44	789.26	2022.84	596.442	2398.26	2923.59	2323.68	1231.16	5629.65	2376.54	1083.18	1908.41	3546.22	3746.79	2959.01	2306.95	2589.27	2509.21	1786.42	2361.96	1701.29	1806.09	1815.88	1244.28	2403.9	1294.39	2775.68	4576.16	3891.1	1384.69	3995.78
550.35457 ± 2.6 POS	0	2.27224	0	0	0	0	0	2.30009	3.86897	10.5816	0	0	14.2516	0.697144	0	0	0	0	0	0	3.20031	1.04758	9.89919	30.1893	9.85434	1.76063	162.374	9.34937	0	9.23001	17.5995	17.8978	28.5	13.3159	6.4991	14.4245	0	14.1569	9.54016	0	21.5839	0	25.5166	3.4145	0	0	0	0	8.16073
551.35494 ± 2.6 POS	20.5213	169.16	13.7727	46.469	35.9103	154.894	44.1861	43.9464	204.831	271.867	44.2325	6.31761	130.299	220.526	5.91654	236.898	77.2386	55.8762	186.551	35.7988	246.538	37.4142	448.004	466.597	231.418	138.469	1033.83	304.781	111.707	283.183	533.298	370.504	303.822	277.803	112.35	176.047	107.488	183.777	109.038	210.111	225.788	77.571	271.936	114.416	178.743	585.128	261.359	30.8644	476.687
551.50486 ± 2.6 POS	49.9004	34.9307	35.0218	84.7548	516.236	77.9996	96.2897	76.5484	30.0311	40.8148	183.687	79.3776	558.87	240.714	231.442	435.323	178.408	407.881	362.463	284.474	525.652	456.692	79.8393	152.429	80.0121	202.939	1092.53	284.029	201.877	118.662	58.0282	147.344	574.116	142.648	1286.63	815.468	362.874	820.634	430.003	579.385	671.646	770.927	1005.17	900.307	49.9368	322.204	56.966	468.272	865.705
552.50811 ± 2.6 POS	0	0	0	0	0	0	0	0	0	0	0	2.02964	5.94227	1.62436	4.38052	0	0	5.22558	0	9.13323	0	0	0	0	0	1.48342	8.6629	2.73608	4.6572	0	0	1.51742	1.28042	0	15.8061	0	1.35995	4.10355	1.79354	3.31895	2.0116	1.54107	4.80632	11.4599	0	0	0	0	0
553.16989 ± 2.6 POS	7.11701	34.6589	6.68445	0	2.13567	48.6506	0	0	15.0059	33.0092	0	0	0	0	0	44.8704	31.1338	0	0	0	117.503	1.53083	15.7587	351.116	40.4139	55.2073	66.025	29.6254	8.24469	36.6555	393.766	334.473	8.81873	53.5655	0	0	19.9221	84.2503	38.0648	15.6375	17.0639	4.84439	182.804	9.61321	0	245.9	13.5393	0	6.8799
553.41614 ± 2.6 POS	12.8883	0	0	4.22153	0	0	151.706	3.15243	31.616	59.9063	0	0	43.2289	47.4633	0	70.052	11.2958	109.198	58.537	0	68.459	31.8489	253.323	23.4339	1.78569	2.77269	31.8287	31.7412	320.587	63.4617	42.586	127.599	75.6435	35.3337	0	9.12859	0	38.4955	37.4956	69.312	131.297	2.25212	159.174	9.22112	0	3.12732	0	0	0
554.41914 ± 2.6 POS	0	0	0	0	0	0	0	0	0	0	0	0	0	3.52475	0	0	0	10.0333	6.88348	0	6.99053	3.65526	22.1325	0	0	0	0	0	79.0155	0	7.22406	5.14746	9.78549	2.61457	0	0	0	0	6.09351	15.6331	21.1234	0	27.674	0	0	0	0	0	0
560.312 ± 2.6 POS	926.871	1316.02	612.017	363.029	2197.05	1642.25	904.914	804.706	1882.09	1580.94	1257.44	2246.54	2495.07	2513.58	660.744	2988.66	2736.55	1030.84	2621.21	2472.23	2650.26	1841.37	1509.43	1728.36	1174.68	1309.66	2859.72	1934.85	1787.76	1867.72	2187.03	2057.64	2246.47	2613.63	2202.24	2472.15	1573.44	2986.56	2690.42	1360.81	2559.32	2422.45	2518.07	2283.28	3573.09	4485.04	3563.92	2969.5	4366.83
561.31525 ± 2.6 POS	0	0	0	0	0	0	0	0	0	3.57798	0	3.0697	0	6.57974	0	4.54893	2.90982	0	0	3.60535	6.745	3.25554	1.42974	12.4124	3.94129	1.59037	78.3723	5.89796	0	4.23761	6.87063	2.18658	12.6841	6.18957	0	6.83049	0	19.3064	3.58909	2.21998	5.62416	6.03775	9.33355	9.53219	0	38.3621	4.04313	0	61.5661
562.29146 ± 2.6 POS	45.9535	179.301	136.6	155.611	122.714	155.833	17.6406	0	225.289	264.214	25.8467	42.1705	111.27	86.2674	6.99502	173.435	31.0244	25.886	235.537	115.86	293.197	3.30545	104.666	429.128	156.254	145.386	489.412	137.535	38.4914	98.7357	486.885	554.961	155.049	166.422	211.73	113.466	80.4325	384.003	92.5783	179.367	152.319	37.4107	311.274	26.7327	8.97713	507.513	120.498	83.1327	98.5527
562.32773 ± 2.6 POS	199.779	825.526	288.755	561.844	689.565	925.13	311.184	203.349	413.004	286.261	470.576	596.461	808.214	771.256	243.241	2130.02	1878.73	724.056	1750.75	994.324	2264.83	794.435	452.134	1245.66	572.98	1000.63	1248.65	754.307	618.431	635.623	827.302	839.858	960.027	1120.25	876.031	969.791	598.829	2063.97	2094.31	1011.54	1281.2	1251.99	1829.04	1127.87	1309.98	3113.22	2093.73	1610.46	2138.21
564.36709 ± 2.6 POS	0	6.05563	0	2.42818	9.31553	5.387	0	0	25.4108	7.77259	2.61546	0	31.1051	38.325	2.78414	13.2824	0	0	10.5468	0	20.9052	0	8.57092	26.8196	25.5989	4.82779	174.674	22.3097	1.81663	6.54929	40.4339	59.3089	35.2383	12.8073	42.1775	65.6972	7.12878	42.3715	15.2686	16.7754	28.0869	2.6679	55.7822	6.57781	0	37.8221	56.415	7.88005	78.0108
568.24171 ± 2.6 POS	0	12.467	0	0	0	3.25733	0	0	0	11.2973	0	0	0	0	0	30.059	0	0	4.58682	0	14.8668	0	19.4106	56.2785	10.8373	1.69786	84.8769	15.8498	20.3301	2.03571	27.2557	15.3796	14.8893	12.2166	1.90645	0	0	20.3406	17.3508	5.96268	6.16499	1.78504	15.9711	0	0	101.61	10.1905	0	4.81913
568.24493 ± 2.6 POS	18.6987	58.5921	15.516	97.6856	34.5691	88.0855	3.85318	9.03973	52.1022	12.5039	7.89796	35.5083	8.87892	8.57927	3.28543	86.7903	5.80085	5.67473	33.3889	55.2185	51.6447	2.62039	49.2942	143.614	71.4645	67.7051	124.693	45.3099	10.6106	82.62	173.976	66.3517	104.042	70.1817	20.9852	9.31905	60.364	169.95	22.5226	59.2018	28.7288	23.7774	94.2083	10.3626	0	144.298	43.3899	24.5544	32.9661
570.52272 ± 2.6 POS	5.726	0	0	3.43088	23.8847	2.49907	2.62367	3.53052	0	0	6.74174	2.42902	32.6649	22.8665	13.1489	2.26726	0	20.5569	17.6629	10.2909	40.2921	34.2664	11.8177	18.3249	0	23.773	125.853	25.7116	41.293	12.4921	7.16463	20.1569	87.1343	10.9536	230.887	36.0268	74.2747	53.6881	25.9065	95.3797	68.7096	109.617	86.9968	137.904	13.7762	24.6032	7.89944	49.7672	128.738
572.33228 ± 2.6 POS	2.83147	62.5357	5.11342	15.3452	23.8452	12.4676	0	1.92198	43.7232	52.2484	10.8496	0	34.8651	96.338	0	96.4029	16.1423	12.236	42.0229	10.0853	133.498	8.70307	154.972	256.623	89.9	48.9693	573.837	121.145	32.0269	77.4067	254.539	170.9	148.776	123.53	58.183	98.3688	26.2037	97.1948	63.368	84.5094	60.2426	37.9917	133.748	43.4089	31.2625	464.285	118.518	10.4216	367.748
572.33532 ± 2.6 POS	102.699	217.996	235.646	335.077	237.341	384.272	32.0341	4.34232	249.565	151.266	16.8712	108.213	7.51196	139.191	16.0372	44.0417	29.9892	12.3057	239.17	228.1	221.126	5.01707	147.921	385.037	98.8939	149.329	204.74	43.0725	28.5538	166.544	503.963	84.1232	119.009	50.7317	20.4114	38.9547	161.423	98.4559	5.85857	145.863	97.0698	28.8057	72.4614	14.2964	17.2049	112.527	55.4262	179.425	2.47186
573.33622 ± 2.6 POS	0	0	0	0	0	0	0	0	0	0	0	0	0	0	0	0	0	0	0	0	0	0	0	7.50673	0	0	37.2849	0	2.4568	0	0	0	0	0	0	2.57328	0	4.71835	4.76876	0	0	0	5.97099	0	0	0	0	0	0
574.29127 ± 2.6 POS	0	0	0	0	0	0	0	1.97838	0	5.71272	0	0	0	3.77424	0	4.79669	0	0	0	0	19.5889	0	22.0834	54.8297	34.2272	7.11806	123.243	26.8109	14.4668	13.0752	38.9499	28.7987	7.03661	23.5299	2.06098	13.3098	2.19162	10.9922	7.12638	5.48898	30.1459	1.76944	42.6448	2.03421	0	19.2639	5.04148	0	0
576.3953 ± 2.6 POS	0	0	0	0	0	0	0	0	0	0	0	0	0	0	0	0	0	101.582	0	0	0	0	0	12.6836	0	0	0	0	0	0	0	0	0	0	0	0	0	0	0	108.287	0	0	0	0	0	0	0	0	0
577.52023 ± 2.6 POS	371.983	815.483	637.861	362.77	1759.39	434.201	805.614	743.878	641.542	777.467	1246.07	537.869	1901.13	1506.53	711.116	2605.54	2276.33	1474.84	2197.61	1269.7	2946.86	1333.85	1040.31	2127.72	1503.18	1400.64	3301.36	1331.62	2156.58	1479.75	1471.98	2099.72	2579.64	1377.96	3173.82	3162.15	1546.02	3735.57	3124.48	2320.48	3327.76	2698.99	3949.93	2734.92	2121.75	3912.69	2942.49	3305.4	4560.78
578.38272 ± 2.6 POS	4.69654	72.0509	30.3085	17.4164	18.0386	44.1643	30.4729	14.3451	118.459	162.586	17.4087	2.04194	92.7111	194.64	11.2715	160.786	37.9462	48.535	185.928	9.75933	162.155	8.4939	209.528	265.719	176.803	43.5886	603.375	164.488	97.7314	100.918	373.11	336.102	137.068	173.766	116.654	199.158	45.8126	143.923	69.0836	130.988	234	36.0461	241.054	61.2378	43.267	439.872	332.644	37.8837	310.185
578.52409 ± 2.6 POS	14.5354	38.2382	5.07209	11.682	71.4091	9.38479	18.6013	29.7993	8.78181	24.7556	40.0988	5.56261	104.205	72.4831	37.688	193.406	155.864	70.0636	129.371	57.4256	314.382	45.5946	33.7822	145.633	38.6216	77.1697	391.222	53.0711	115.482	84.0423	69.8116	93.0243	194.083	59.3628	389.174	327.14	78.3274	756.881	361.57	173.652	391.947	263.583	807.52	280.96	86.099	592.39	232.904	357.769	1173.71
579.38576 ± 2.6 POS	0	0	0	0	0	0	0	0	0	0	0	0	9.69707	2.1249	0	0	0	0	0	0	0	0	1.79766	5.12909	1.22731	0	40.3585	1.76702	0	0	7.3356	2.46154	0	4.99485	0	6.44287	0	3.3446	0	0	17.7578	0	26.225	0	0	0	0	0	3.51226
584.21619 ± 2.6 POS	5.96955	170.464	5.57239	0	0	61.0362	7.00706	5.28778	80.9275	139.747	0	0	67.2836	15.6859	0	302.481	78.3637	22.6722	42.2272	5.4313	203.509	17.8297	160.864	230.273	102.16	36.7219	403.212	133.865	56.7718	81.1543	235.757	147.357	108.867	115.975	27.3769	24.6147	20.13	123.212	68.6797	62.2518	77.2865	33.7891	120.712	53.098	57.5155	1170.22	326.352	16.0853	318.913
586.49736 ± 2.6 POS	2.61564	0	4.06591	0	4.62766	2.63788	3.43509	0	0	0	14.2684	0	26.3907	0	9.66239	14.7956	2.48707	14.0919	6.75277	2.878	16.1984	12.1567	4.7393	2.58177	0	9.7103	34.1298	2.92666	13.7502	0	0	6.624	58.0042	4.15156	85.3823	19.276	24.7737	67.6451	28.5616	78.2083	8.95492	54.9399	49.1386	94.5269	0	9.19438	4.58213	24.1906	75.6549
588.3028 ± 2.6 POS	0	2.37709	0	0	0	0	0	0	0	0	0	0	7.63852	4.34371	0	3.38451	0	0	0	0	7.40458	0	1.60703	20.6257	8.48395	1.79188	203.761	14.9042	2.17034	9.34336	46.757	13.1174	24.7859	3.82908	3.73799	20.9448	0	24.5752	10.1536	0	8.30529	2.74785	35.1513	2.76196	0	4.1674	0	0	31.2889
588.30724 ± 2.6 POS	577.778	3888.16	1974.87	666.427	2918.09	1708.27	1195.14	986.17	3496.09	4469.53	2460.39	1525.79	3492.26	3939.6	872.656	4794.39	3449.1	1707.17	2745	1466.47	4798.97	1216.83	2292.93	5280.6	4180.28	1772.6	7013.89	3305.61	1844.6	2676.79	5742.31	5770.49	3843.54	3201.37	3741.07	4252.18	1946.61	5339.61	3926.25	2559.79	3315.05	2417.75	5293.07	2352.13	3542.13	8624.49	6388.31	2779.38	6098.41
588.31119 ± 2.6 POS	0	2.71997	0	0	0	0.221533	0	0	0	1.58849	0	0	8.49474	1.52584	0	2.74622	1.48827	0	1.68551	0.741938	6.80261	0	3.73318	22.1869	7.2966	1.94565	200.229	11.9496	0	7.77524	36.3122	9.91394	23.9036	7.70643	0	18.5693	0	18.4499	9.99488	0.30593	9.04871	5.36688	31.1793	3.26619	0	8.23771	0	0	20.6891
589.3099 ± 2.6 POS	11.6819	195.07	23.5501	25.1117	35.7432	89.933	6.24618	17.4531	179.464	239.369	15.1964	3.10174	83.7224	176.806	2.87046	352.491	103.258	40.9059	103.59	17.4732	313.238	22.2597	260.656	384.887	228.534	87.6589	932.942	236.467	79.4829	198.568	493.86	377.471	243.34	228.703	96.7151	192.682	49.0138	448.248	139.642	157.997	151.153	59.6745	399.085	92.7929	95.701	1278.52	505.083	28.7492	647.892
590.30481 ± 2.6 POS	0	2.00596	0	0	0	0	0	0	0	0	0	0	0	0	0	0	0	0	0	0	0	0	0	10.8373	3.03526	0	80.112	5.50809	0	0	19.8486	2.42556	4.57673	1.68808	0	6.87306	0	5.86872	6.47129	0	5.65827	0	15.2918	0	0	0	0	0	0
592.244 ± 2.6 POS	18.9621	598.205	81.5178	38.6106	34.1601	77.5595	6.33563	13.5611	835.554	666.37	31.7384	92.8843	75.1863	4.2815	4.2769	693.016	134.213	0	105.671	64.8393	514.201	0.168328	6.68595	482.815	241.79	1.22653	19.0852	90.7395	7.62782	13.6855	939.082	701.566	20.9052	65.9665	194.637	3.82048	0	1077.64	233.524	2.3607	17.0667	1.55925	580.884	0	0	134.177	19.3834	0	0
592.39773 ± 2.6 POS	0	2.25802	0	0	0	0	0	0	12.3707	4.295	2.6098	0	3.98806	12.5498	0	4.23747	3.41621	0	11.3858	1.73362	4.12549	0	0	9.10961	6.58537	1.05087	20.846	0	0	0	13.8636	19.5499	6.5543	0	7.45925	10.2675	0	23.4536	1.80573	0	5.1254	0	16.115	0	0	8.32977	20.931	0	8.27188
596.27559 ± 3.4 POS	11.6327	333.966	68.8147	7.37848	29.4635	171.274	44.3049	71.9609	201.915	203.177	28.6067	54.3943	72.9211	42.0053	1.23973	374.566	161.465	29.6194	141.265	28.6733	360.228	26.6207	153.166	363.715	171.673	38.6417	395.008	170.529	53.8588	179.397	416.363	323.81	186.292	262.111	126.024	39.3967	34.9912	311.201	177.69	61.4284	149.344	17.1552	298.868	42.7776	137.928	1042.41	478.502	14.0825	325.444
602.32289 ± 2.6 POS	4.98467	56.4282	14.6983	7.08301	60.3889	10.0318	0	2.21054	33.6411	45.9719	19.1634	9.66416	110.555	167.389	2.64356	721.074	198.691	35.3349	76.567	17.8827	537.051	9.62011	5.19311	199.185	72.8068	15.9898	259.075	52.7357	13.4397	33.7003	118.597	184.858	77.0235	30.5153	234.266	448.621	16.8679	1014.58	357.418	19.4264	127.458	55.5316	961.651	55.8519	37.0662	1158.62	609.553	80.4851	647.912
605.5508 ± 2.6 POS	0	0	0	2.55776	2.14029	0	6.14195	0	0	0	0	0	2.34788	0.9715	5.99154	2.5311	0	0	10.975	2.04692	0	0	1.33983	1.6042	0	3.0842	3.22957	1.94892	6.97695	1.08855	2.87212	3.54084	6.8926	1.27391	1.82528	4.8814	1.65127	21.3169	6.68099	1.41925	13.7991	19.6071	14.2362	11.0863	7.33433	35.8258	3.47227	26.0694	114.406
606.20074 ± 2.6 POS	2.43303	5.68675	0	22.8983	0	15.867	0	0	3.82706	0	0	0	0	0	0	58.2944	1.41247	0	3.58297	5.35699	28.0188	0	1.34103	54.1706	11.3011	12.6425	56.8994	0	1.98163	8.55925	26.2319	10.151	18.4781	13.2994	2.75382	0	18.9998	181.286	3.0644	7.80689	4.27362	13.9772	49.6823	2.53511	0	149.425	10.0312	14.9721	16.5733
606.41369 ± 2.6 POS	0	17.0207	17.4441	0	11.2179	10.9938	0	2.44812	56.3362	25.0631	17.2938	0	50.55	49.3291	5.22612	28.89	16.4588	4.59524	56.4662	8.94875	49.2519	2.23743	20.6872	110.311	51.8127	10.8416	131.783	17.8889	9.03799	21.607	115.371	87.8384	31.9692	14.4067	47.1223	70.9475	13.0345	59.897	23.016	27.1822	52.0289	7.75332	90.1974	8.33495	19.5349	67.1378	63.3937	16.4606	17.2021
610.29122 ± 2.6 POS	77.8868	130.632	184.921	250.085	220.709	248.733	26.1051	13.4498	141.407	125.016	14.0842	76.0184	11.1631	94.7739	11.6231	76.639	26.9237	8.47903	195.982	211.694	193.269	6.0698	101.276	378.54	96.218	139.769	288.529	38.9705	28.0384	123.438	391.769	137.856	129.56	50.145	38.2218	44.4763	148.361	258.576	25.222	127.859	93.9398	42.4339	177.484	21.1011	22.0267	173.99	61.8761	178.426	19.1704
611.11765 ± 2.6 POS	258.799	17.111	0	19.9998	88.3588	35.0937	106.443	536.312	52.5641	239.372	13.7474	22.4818	5.97139	20.4781	29.8245	244.676	152.646	19.1274	44.3651	132.222	277.236	119.277	180.619	278.604	5.25184	20.7373	129.17	26.6492	84.1694	292.568	38.6704	87.0545	9.96907	21.0251	1.29159	4.11504	49.1788	136.448	100.266	91.6708	9.66035	84.5518	120.284	7.53205	92.6689	0	0	11.1499	26.9431
612.24744 ± 2.6 POS	0	0	0	0	0	0	0	0	0	0	0	0	0	0	0	0	0	0	0	0	3.44754	0	2.25263	14.5628	1.57345	0	17.8933	0	0	0	0	2.34153	0	0	0	0	0	5.06544	0	0	0	0	16.9543	0	0	0	0	0	0
614.32352 ± 2.6 POS	0	17.246	3.71339	0	17.7034	0	6.81153	5.12824	17.2653	0	0	8.56899	15.0895	16.8418	0	354.728	98.5946	32.6075	31.7334	10.773	240.499	1.67167	2.95905	69.6444	14.9598	10.2923	142.04	12.7738	9.08183	11.8189	39.5823	33.3956	31.2531	4.35342	34.0592	76.6813	6.91444	411.31	169.535	9.70167	42.5893	37.4629	367.275	34.2964	34.7245	552.928	261.054	62.9588	411.265
616.33819 ± 2.6 POS	8.06297	302.874	48.4285	5.58172	91.7849	43.2251	32.2697	14.9519	237.186	294.87	30.1676	16.8209	238.946	511.181	5.60076	1157.31	328.384	66.2861	247.584	21.9349	943.26	25.7909	140.517	735.695	373.017	46.1856	809.44	203.639	134.62	106.664	629.417	810.763	213.798	205.476	421.529	911.028	45.5062	1474.98	659.773	130.007	398.721	94.8922	1550.48	111.352	131.602	2468.99	1572.66	102.076	1008.22
617.34126 ± 2.6 POS	0	0	0	0	0	0	0	0	0	0	0	0	0	3.05786	0	0	0	0	0	0	3.65638	0	0	9.99329	7.24125	0	81.4406	0	0	0	18.059	11.6151	2.27707	0	0	6.5294	0	14.2158	2.07889	0	2.68789	0	35.1116	0	0	0	0	0	0
618.25799 ± 2.6 POS	0	0	0	0	0	0	0	0	0	0	0	0	0	0	0	29.7001	0	0	0	0	11.5022	0	0	4.38201	0	0	6.47448	1.45894	4.18924	0	3.02943	0	0	0.924489	0	0	0	11.5266	3.44299	0	0	0	2.79736	0	0	24.3736	0	0	4.51672
620.43021 ± 2.6 POS	5.17981	15.7022	25.1159	0	2.97253	23.3237	6.70842	0	87.4615	29.3441	19.5684	2.33173	61.882	73.4704	1.99806	34.4522	24.8919	0	79.3237	8.22289	66.4198	2.42798	10.5395	145.818	59.6223	7.64005	71.3897	13.6649	2.92185	12.8928	155.08	75.0097	27.4595	6.83542	43.04	99.8855	11.4872	73.0283	27.8772	21.5591	49.9775	7.3749	82.7224	2.06121	0	83.5651	98.6761	8.36845	12.0249
622.40847 ± 2.6 POS	18.3045	84.8415	74.0727	94.1583	40.7925	109.269	0	0	211.496	45.7838	25.5059	5.08392	16.1297	18.0909	0	4.76114	30.8168	0	86.2538	41.9253	129.145	0	35.2464	335.789	95.3624	48.683	115.347	8.04411	26.0508	43.4749	371.135	49.7172	76.7805	31.457	16.6391	3.28886	30.696	46.8205	5.47715	55.0834	26.5297	16.1604	44.9783	3.86103	0	30.8373	41.9455	8.67357	0
622.4449 ± 2.6 POS	26.1017	375.461	291.231	25.6251	71.6812	192.185	149.054	42.8574	488.334	553.691	48.8569	20.1249	223.6	1219.33	3.19264	310.36	134.631	0	308.363	31.7714	453.695	2.96721	220.988	595.884	484.169	35.6913	385.397	121.998	137.052	204.571	826.746	664.8	154.522	151.721	165.276	495.003	61.5906	246.46	104.064	45.9945	186.787	0	315.319	0	229.072	1482.61	1959.86	55.0668	230.068
623.44803 ± 2.6 POS	0	3.62388	10.9786	0	0	3.23224	0	0	56.5111	3.91779	5.42591	0	6.77104	8.0715	0	0	9.54741	0	12.7757	0	5.11786	0	4.19196	52.8159	32.8298	0	5.63061	0	0	0	90.7937	8.63171	1.55642	0	2.13154	3.68973	0	5.95066	3.30102	0	3.55701	0	10.1624	0	0	12.4857	38.1542	0	0
629.32304 ± 2.6 POS	0	10.8815	13.4699	0	2.28779	6.81317	0	0	20.7844	22.316	16.2787	0	20.8846	21.7901	0	44.7476	0	0	40.7039	3.82041	111.105	0	2.95584	47.2503	46.3415	6.37211	123.462	0	7.16146	1.67549	54.651	62.9416	39.9985	15.5473	33.741	65.8385	7.18588	136.579	18.0858	1.37645	9.87431	4.46693	143.374	2.23488	0	552.558	348.451	14.8001	84.5327
630.20016 ± 2.6 POS	4.30351	51.2873	0	0	1.77739	2.84696	0	0	37.7176	9.62511	2.7034	5.24475	0	0	0	299.297	3.37878	4.43273	35.9683	16.0264	109.497	0	0.250785	108.532	5.12204	0	0	4.56851	0	0	78.9238	85.1169	1.55576	4.96363	4.08858	0	0	746.51	31.7912	0	0	0	470.174	0	0	148.226	0	0	2.41877
630.35413 ± 2.6 POS	6.66489	166.699	35.7588	5.56939	114.841	38.3922	22.463	14.5025	68.3876	100.561	58.7699	12.5935	173.232	315.95	30.5561	944.73	329.34	42.2942	176.989	25.3864	878.338	41.7257	18.5137	503.593	205.402	23.3613	325.284	87.5882	52.7098	44.3316	292.137	401.2	111.388	56.9278	444.164	838.955	18.1749	1449.41	585.848	56.9819	259.513	110.197	1337.62	83.5531	58.3647	1308.13	633.611	79.9387	561.924
634.2318 ± 2.6 POS	5.10975	38.5752	5.80163	0	0	0	0	6.92655	15.4135	5.94532	0	0	0	0	0	251.94	40.8668	16.948	12.9552	0	92.3547	0	10.0691	126.922	10.6524	2.03626	122.749	18.5846	2.0213	19.6841	55.5809	29.3286	23.2841	24.4136	3.60126	0	1.97351	280.602	54.6	7.18489	24.6245	0	118.362	3.68318	8.11403	530.078	65.3778	0	60.8773
636.4605 ± 2.6 POS	0	0	0	0	0	0	0	0	7.35529	6.64356	2.27801	0	16.6565	0	0	0	0	0	0	0	7.4834	0	8.24027	106.519	16.8085	6.37095	30.2436	0	0	4.07733	45.6901	15.1007	13.9726	2.01408	2.40199	5.34901	0	3.4156	2.10769	14.6366	4.9158	0	15.353	0	0	0	0	0	0
638.40392 ± 2.6 POS	12.4203	180.78	72.7578	48.3985	17.3054	73.5695	0	0	328.86	77.1126	20.5167	0	13.5214	17.5093	0	28.4406	38.0828	0	88.047	22.1674	100.515	0	22.572	538.928	98.145	19.958	67.2924	7.76838	9.88479	20.9102	457.944	65.6847	30.7495	19.2584	7.51969	7.62965	6.67502	64.7567	10.4009	22.5074	17.5537	1.89397	67.7597	0	0	88.7955	53.7225	0	0
644.37056 ± 2.6 POS	31.6966	550.785	188.934	28.222	550.539	168.042	117.601	92.0028	351.747	500.679	286.518	114.399	868.905	1075.31	102.472	1945.12	1092.18	239.286	648.398	202.822	1887.74	215.476	79.29	1170.1	609.143	121.983	1120.59	372.691	209.279	233.721	770.853	1180.22	645.241	296.981	1347.39	1838.58	236.494	2315.05	1494.39	296.255	919.288	555.717	2384.82	539.495	274.724	2482.48	1737.28	448.089	1758.17
644.42766 ± 2.6 POS	0	0	0	0	0	0	0	0	3.10634	0	2.25969	0	3.499	2.47146	0	0	0	0	3.15106	0	8.05098	0	0	36.384	1.13101	0	5.54312	0	1.86776	1.66143	33.1582	0	0	0	0	6.15921	0	5.02086	1.96792	0	0	0	12.2639	0	0	36.9843	11.6188	0	0
645.31716 ± 2.6 POS	0	40.0676	33.9163	0	7.2815	13.2251	0	0	44.9032	31.4812	9.18768	0	22.3175	25.6451	0	138.18	3.96307	0	54.6285	3.41928	130.356	0	3.61317	145.84	90.516	9.66999	118.218	0	10.2696	3.35341	174.088	89.3527	30.3157	11.2173	26.6757	41.7175	7.93061	207.744	24.2305	2.08255	28.0584	2.13996	185.712	0	0	738.294	331.633	6.53365	2.39065
648.4612 ± 2.6 POS	0	1.93949	3.85076	0	2.19309	0	0	0	33.9097	9.87951	7.66392	0	10.2005	11.4283	0	7.92488	3.38944	0	26.1496	3.46073	5.99855	0	2.09066	65.3851	23.7119	2.42041	7.63289	1.81534	0	1.95297	68.177	5.20719	6.74531	2.94077	7.01915	7.34883	1.95029	13.1593	4.61413	5.44882	8.65507	1.61025	26.7473	0	0	23.5881	25.0254	4.58205	3.99234
650.43532 ± 2.6 POS	16.8529	44.4323	64.4767	29.6319	22.254	71.6999	0	3.38134	202.901	50.0852	35.0122	5.47313	80.0684	26.2485	0	8.6582	39.8291	0	109.648	30.0411	126.595	0	32.6446	331.151	101.904	26.226	108.935	6.9349	14.2222	28.161	303.124	67.2302	68.8118	32.2636	41.0179	34.0517	38.9963	76.8936	22.843	85.8392	58.7222	1.77272	103.569	2.61748	0	42.16	108.548	27.9694	22.7179
650.44014 ± 2.6 POS	4284.16	6743.49	6998.84	2703.46	4108.81	6138.1	5376.41	2948.47	8821.56	8482.94	5689.67	4183.23	7437.58	8139.85	4303.4	4650.65	4199.89	3358.89	5897.14	2522.29	6860.27	1230.92	5460.31	9787.86	7500.49	2482.28	6748.04	4866.87	4900.39	4454.21	10785.1	8586.98	6205.22	5000.27	6454.45	5503.25	5229.14	4920.16	3664.79	4766.78	4734.57	1862.65	5507.52	1473.52	7779.27	10166.1	12311.1	3993.38	6450.24
650.44496 ± 2.6 POS	13.0704	42.3884	61.0719	28.17	26.0585	69.4202	0	2.87321	203.417	64.9391	34.2587	5.67037	76.198	36.8751	0	12.5183	44.4833	0	108.799	31.1623	125.241	3.82297	32.6386	331.271	89.3536	25.1673	108.163	13.4065	16.0622	24.8839	306.445	82.7307	69.7329	40.5791	46.1843	33.9915	29.9505	67.7293	17.802	81.9826	49.8406	3.42938	86.8496	2.54988	0	43.0955	82.2131	29.0808	18.4919
650.47631 ± 2.6 POS	0	68.8885	51.0738	0	12.6055	99.5282	9.96248	7.22199	177.292	171.953	22.7967	4.031	60.9829	284.971	0	116.788	29.089	0	155.88	18.2581	121.679	0	99.2819	291.618	185.808	14.8027	146.014	69.8026	30.0113	52.874	450.231	280.465	40.0858	47.5339	75.0985	313.063	14.4416	103.725	33.1094	45.0803	111.698	1.77831	160.548	1.41526	13.0879	227.758	320.837	27.8671	32.2073
651.44427 ± 2.6 POS	360.006	1146.29	1007.16	362.441	432.559	831.446	852.135	221.775	1766.49	1641.11	952.315	308.367	2179.79	2223.04	318.177	891.381	611.025	245.647	1087.39	260.211	1522.55	68.8765	902.528	2263.24	1491.52	418.496	1556.35	671.784	655.114	708.896	2578.71	2110.11	1301.83	796.857	1950.54	1211.91	857.816	994.52	458.957	695.038	746.467	154.036	1113.18	149.746	1958.51	3133.46	4105.1	402.306	1944.75
652.45485 ± 2.6 POS	0	5.18404	0	0	0	0	0	0	13.3506	6.67113	0	0	12.5903	0	0	0	0	0	0	0	0	0	10.1865	199.324	18.0247	4.71699	0	0	0	2.06944	85.988	12.3454	4.24002	1.82459	0	0	0	6.99719	1.66154	5.96792	0	0	18.3963	0	0	0	0	0	0
653.45092 ± 2.6 POS	0	0	0	0	0	0	0	0	0	50.2071	0	0	0	0	0	4.63345	0	0	0	0	0	0	38.9887	35.4736	20.7818	14.0449	78.086	8.31853	2.03409	10.339	95.8395	123.597	0	20.1223	0	4.87387	0	12.422	10.6001	0	8.47019	0	11.7602	0	0	11.0992	0	0	0
657.35432 ± 2.6 POS	0	0	0	0	0	0	0	0	0	0	0	0	3.12521	3.80093	0	6.73011	0	0	0	0	6.5319	0	0	4.99608	8.85852	0	24.4503	0	3.07619	0	5.37112	14.6412	9.30017	3.20611	6.25414	26.8416	4.61486	17.5681	3.24012	1.71141	2.11201	0	42.2529	0	0	21.1975	4.6927	0	3.98064
658.38457 ± 2.6 POS	0	55.4735	4.8881	4.95267	16.7636	0	2.86922	0	28.0472	42.9815	13.5389	0	59.1793	151.057	0	418.508	70.1835	0	54.8965	1.63421	336.628	4.50917	0	187.988	60.8391	0	109.907	24.9476	5.80154	5.45645	104.78	173.874	16.3492	10.9574	98.5207	340.426	3.80005	623.993	132.248	3.45186	43.0281	9.31958	590.532	9.04153	5.9413	735.546	427.67	13.5954	100.998
660.40164 ± 2.6 POS	17.0283	1322.49	579.684	12.6814	206.517	201.532	159.307	20.3052	1292.03	1361.41	91.0813	37.5795	688.646	2646.24	0	1752.21	568.08	18.0133	402.986	31.7657	1880.98	6.97645	156.577	1555.14	1154.59	26.9492	671.698	216.509	178.708	218.639	1521.18	1846.39	256.509	220.682	702.789	2279.05	54.1022	1952.85	657.708	32.6569	296.535	20.4945	1739.36	8.8501	359.878	4379.89	3934.51	113.404	1383.62
661.40375 ± 2.6 POS	0	0	0	0	0	0	0	0	0	0	0	0	0	4.92145	0	32.1833	0	0	6.53964	0	20.8373	0	1.87174	4.74036	18.2427	0	16.8839	0	0	0	6.94127	17.7547	1.64773	0	2.31218	18.3976	0	14.5446	1.73612	0	0	0	41.2037	0	0	66.0491	93.1822	0	0
664.40922 ± 2.6 POS	0	0	0	0	0	0	0	0	0	0	0	0	0	2.00911	0	2.35925	0	0	0	0	5.44907	0	0	0	0	0	2.85529	0	1.71839	0	5.70808	0	1.69508	0	0	7.94083	0	0	0	0	2.14196	1.45061	0	0	0	5.28777	0	0	10.4364
664.45514 ± 2.6 POS	9.63371	15.5293	20.3989	15.04	2.66696	28.3434	0	0	75.068	34.3777	12.8295	0	23.5259	4.83054	0	0	8.27402	0	19.8496	6.70565	42.6817	0	26.2531	158.159	56.5926	22.4154	38.1224	6.76719	7.79602	11.0436	203.777	33.8659	31.7583	19.7663	13.8987	8.62674	19.0013	21.0323	3.28117	22.7775	11.8822	0	31.5241	1.39043	0	15.6549	59.5129	0	0
666.4264 ± 2.6 POS	0	17.9046	10.1447	0	0	13.5714	0	0	110.964	20.2421	10.5599	0	18.1815	0	0	2.31468	16.4033	0	11.0732	1.65425	19.1735	0	4.50795	204.963	21.1797	1.79728	5.69292	1.92764	1.64094	0	153.407	7.43767	7.07987	1.13641	0	1.62869	0	26.4816	2.63799	12.9713	9.9171	0	12.4961	0	0	13.9656	15.9485	0	0
666.42988 ± 2.6 POS	10.8918	129.234	102.727	20.871	21.6145	71.4784	0	2.5519	308.849	112.863	37.8722	4.68211	78.887	30.4679	0	88.0447	55.46	0	142.161	34.4717	160.594	0	37.0085	623.753	169.701	26.3779	92.6321	8.04345	13.3661	33.3466	546.958	149.925	57.0442	32.2493	37.5246	20.808	24.4792	141.794	25.3572	68.0836	61.2277	1.89508	146.062	0	0	107.287	128.658	16.7926	0
666.43495 ± 2.6 POS	5067.14	12781.5	11368.6	3726.18	4847.46	7412.96	7139.6	5037.53	14766.2	12400.8	5678.49	5507.34	7998.43	8415.89	3687.25	7395	5873.85	2285.85	6684.93	3382.31	8301.53	1359.2	6081.83	17133.2	11230.5	3555.29	6774.04	5803.68	6477.29	5818.68	16920	12202	5809.8	5913.36	6626.06	5595.38	4382.98	7365.34	4914.08	3240.46	5008.99	2160.37	6720.48	1134.2	6058.27	14041.6	14072.4	3411.05	5218.82
666.44001 ± 2.1 POS	9.08096	122.051	89.4093	17.8408	15.2341	73.6343	3.00781	2.52253	314.452	114.747	33.3029	5.41212	85.3281	40.5713	0	77.8814	59.0008	0	128.686	30.6311	142.485	0.490327	36.7666	619.646	165.064	23.2537	76.741	6.34496	11.0656	27.8893	536.557	141.474	54.6515	34.307	36.0926	20.8843	21.34	134.107	23.5799	64.9793	53.2162	1.68245	141.202	0	0	119.172	127.08	16.3611	0
666.44286 ± 2.1 POS	0	22.2256	11.7474	0	0	10.7841	0	0	115.364	24.3159	11.037	0	19.2865	1.54711	0	0	17.1172	0	15.0028	3.41452	12.5734	1.47099	5.04737	212.238	24.1385	2.27491	7.52654	4.81454	0	0	164.867	7.80938	4.56737	2.23096	1.79425	1.89528	0.431938	25.4588	3.0156	13.1511	7.74244	0	17.538	0	0	20.2693	9.97685	0	0
666.48432 ± 2.6 POS	35.3021	42.8294	18.7775	69.5547	50.209	36.7753	12.7044	3.71625	25.8944	11.1837	12.6118	20.5318	3.99093	107.268	18.0525	11.7621	5.70078	46.7595	85.6046	62.6498	80.8619	0	132.113	364.938	50.9297	240.753	308.053	60.7437	140.623	132.416	599.6	106.726	169.947	58.3445	101.481	27.8446	252.533	71.0051	21.2749	158.512	98.0172	116.967	59.3635	85.0934	7.30758	35.2111	51.7705	69.7067	14.1907
667.43801 ± 2.6 POS	278.615	3519.93	2930.53	291.333	426.514	1041.06	1069.46	254.371	3834.99	3115.01	601.621	394.016	1900.96	1911.52	67.4445	1585.04	830.324	65.5772	995.875	188.69	1676.16	29.2124	821.89	4800.17	2798.01	326.711	1206.29	660.465	845.597	798.104	4608.31	3387.29	808.338	778.918	1382.96	851.206	372.759	1631.11	589.684	332.961	582.788	89.4146	1207.19	42.5479	741.229	4259.44	4198.51	140.113	777.722
668.44282 ± 2.6 POS	6.475	67.6416	38.3791	4.09397	0	31.001	0	0	177.193	38.5918	19.5606	3.37603	31.1162	5.87954	0	4.00034	22.078	0	63.6932	8.35265	38.4972	0	10.4532	310.279	83.762	9.27898	27.9093	0	5.3152	9.60534	274.68	39.3738	17.6389	7.72318	5.87267	4.89671	8.08011	37.9744	2.84606	17.554	12.3041	0	29.6506	0	0	34.1508	43.2523	3.66736	0
672.40068 ± 2.6 POS	0	12.8796	0	0	7.00646	3.52978	0	0	0	2.92035	0	0	9.84608	8.89261	0	58.0736	17.4288	0	10.4413	0	33.6802	2.38503	0	29.9967	1.29285	0	21.4975	0	0	2.98963	8.63723	15.9485	10.3757	1.29786	21.8376	29.1304	0	91.9959	18.2089	0	12.4532	5.36953	115.109	0	0	84.7935	13.2205	0	10.8211
672.42194 ± 2.6 POS	33.3776	283.761	145.738	125.039	86.3111	103.231	81.957	5.41115	428.606	462.557	62.0844	6.62974	199.654	906.419	2.78135	384.419	160.269	14.1358	237.958	86.9142	640.343	2.7166	140.863	930.247	350.563	85.5268	604.075	108.249	151.876	171.78	1042.93	824.444	268.47	145.844	320.736	590.328	130.878	417.124	137.996	75.7388	188.246	51.0655	414.592	13.6951	145.732	2711.85	2399.15	71.9893	652.756
673.34942 ± 2.6 POS	0	7.02726	0	0	0	5.46255	0	0	14.9917	1.66292	4.5585	0	9.81093	3.08347	0	19.302	0	0	11.8519	0	22.6709	0	0	43.7158	15.7741	3.47799	54.9606	3.20406	2.45895	0	43.483	27.5938	11.3947	4.28506	12.1908	15.3689	2.43508	73.8379	1.5871	0	5.72737	1.94034	76.2491	0	0	93.1834	22.2554	0	0
673.42599 ± 2.6 POS	4.08596	23.8421	26.4381	11.9932	2.82608	11.2472	0	0	69.1612	26.6528	15.4472	3.34865	22.4086	29.4067	0	16.7772	6.84208	0	13.6795	11.5891	72.7169	0	12.9475	183.946	23.8021	10.6652	64.6806	3.31564	16.213	24.168	179.32	50.7689	56.7268	22.095	16.566	21.6725	25.313	27.6703	9.62172	0	10.8098	11.4907	22.3733	0	0	92.3458	116.887	15.8941	0
675.47173 ± 2.6 POS	2.41218	17.6685	36.6609	3.37154	0	23.9481	18.0312	0	124.339	36.2219	27.5958	0	71.2016	5.08519	0	4.18396	16.861	0	63.7407	6.13158	30.084	0	80.8729	157.769	85.957	66.0928	53.4916	15.6592	64.4704	13.6491	163.348	43.4854	58.6843	21.7471	23.0768	23.1335	16.0952	21.1428	13.3397	38.9283	47.3545	0	45.4381	0	19.784	26.984	79.9452	70.8299	8.74926
675.54423 ± 2.6 POS	28.291	72.202	33.4168	45.5828	20.3781	41.4516	4.88423	0	40.0645	9.29436	2.8622	5.15046	22.9042	79.4541	0	9.27093	0	0	63.0745	15.0987	28.5272	0	61.0632	135.698	37.0329	54.7122	115.848	13.9337	10.164	26.3809	245.949	51.1561	12.4152	16.8591	2.55825	15.5471	48.5535	16.6654	0	19.516	18.7227	1.9571	9.76798	5.95201	32.7017	13.5756	30.2166	20.8091	29.0422
676.35908 ± 2.6 POS	7.46435	91.3271	30.4913	14.001	5.25881	42.03	0	0	107.954	34.0331	2.51592	3.13099	5.1659	0	0	29.4198	10.987	0	28.7946	6.95333	62.4191	0	0	124.969	30.4659	7.59951	37.3593	0	4.01554	1.53036	133.709	53.4118	12.3545	12.7257	2.5915	1.47787	2.82197	37.5136	3.00002	0	2.16453	0	41.73	0	0	147.749	40.7763	3.71921	0
676.45557 ± 2.6 POS	10.5692	38.2081	13.4311	14.5422	2.53941	30.7199	0	0	112.06	38.5465	17.2786	3.12897	38.5955	8.28297	0	10.0312	10.5981	0	73.3631	4.69203	53.9975	0	61.1006	265.448	65.555	24.3166	76.0126	11.9884	8.70698	22.8367	273.705	60.5244	42.9541	17.2949	13.0031	5.0315	16.9539	27.4581	6.7975	56.5282	27.7209	1.81398	67.1219	0	8.74338	62.969	74.3957	16.0386	0
678.46631 ± 2.6 POS	0	15.739	9.82537	0	0	36.1208	0	0	100.868	24.0836	17.9221	3.2479	34.6075	6.4967	0	0	12.8138	0	46.0431	5.45535	36.3951	0	24.1838	230.39	34.885	18.0122	40.2209	4.63113	6.67961	3.52773	165.603	22.8835	26.091	12.6654	12.3381	12.7751	8.76091	28.6663	5.71618	69.7166	31.5547	0	38.4677	1.37894	0	22.4865	24.0744	3.86604	0
678.47189 ± 2.6 POS	1550.74	3278.46	2768.87	974.659	2307.25	3471.24	2261.19	867.517	4352.32	4715.43	3149.05	1836.56	4506.08	5291.46	1841.42	2507.67	1921.06	1087.12	3234.26	1031.39	3543.71	286.651	3730.02	6978.46	5086.58	1833.69	4774.72	4606.11	2919.33	2646.65	7481.74	6463.5	4473.05	3468.42	4761.09	4661.93	3716.52	3235.19	2438.85	3275.23	4002.69	1515.4	4019.79	720.19	4880.77	6244.33	6883.59	2102.43	4041.11
678.47714 ± 2.6 POS	0	18.4954	8.88556	0	0	22.1031	0	0	85.979	26.9515	17.2893	0	28.8916	4.08387	0	0	12.4784	0	34.6959	0.730498	32.1766	0	20.9386	211.912	33.6746	16.6686	35.9058	5.51753	6.74828	6.88628	162.991	33.3574	23.0381	14.9932	8.8461	8.861	2.55566	23.1911	5.96207	63.6107	26.5372	0	28.4108	1.64945	0	22.4578	19.2623	4.98275	2.18664
679.47437 ± 2.6 POS	83.1765	352.291	231.951	162.931	115.025	399.26	290.592	40.1219	631.979	668.044	145.24	30.6478	467.563	738.424	11.6642	354.387	188.034	37.0614	492.151	98.9414	489.48	13.3456	498.693	1280.74	628.386	192.418	749.719	453.217	261.095	328.314	1433.73	1031.58	446.744	304.513	554.071	486.53	240.253	289.175	134.356	321.225	424.572	47.8251	458.559	23.0588	437.265	1054.34	1316.96	93.2761	412.283
680.45045 ± 2.6 POS	2.96144	56.2054	48.4033	4.13648	1.64919	22.9401	0	0	142.563	46.5229	14.1669	0	21.2064	3.65137	0	23.1297	19.0684	0	47.3074	11.9694	81.9145	0	16.2309	322.455	105.461	15.1496	43.8294	0	8.03398	4.98667	368.077	96.0096	15.0774	14.5659	10.1243	5.87812	2.6644	50.6745	5.97735	6.09626	8.10959	0	64.2119	0	0	80.0475	64.8685	0	0
682.45783 ± 2.6 POS	145.946	172.239	245.504	364.124	378.137	291.697	109.971	93.4852	143.757	160.243	249.427	144.455	182.935	273.227	113.366	340.248	173.616	375.344	510.045	281.346	501.2	86.9694	435.384	818.788	328.035	1049.49	1499.77	360.762	612.106	457.15	1422.91	622.643	1001.61	440.005	930.394	432.698	878.696	1000.18	415.093	1071.34	944.093	515.092	1024.09	839.034	301.994	588.753	750.431	1060.18	1048.87
683.46182 ± 2.6 POS	42.9416	53.8321	78.5888	90.8773	98.0074	93.5642	28.6073	23.2066	24.8652	21.868	32.3394	34.0088	18.4518	63.0415	22.2004	32.1199	12.8953	67.7322	115.89	66.1532	96.874	10.7144	111.958	200.817	66.7023	281.564	249.531	41.0833	126.603	93.4021	400.251	107.272	145.632	72.7674	73.6892	50.7271	206.407	87.4945	29.8692	198.109	99.2314	68.5026	87.2422	83.0024	36.8357	51.7047	77.1225	109.366	31.9186
685.42243 ± 2.6 POS	513.638	803.113	677.213	810.142	2726.37	887.298	1144.72	410.353	474.517	797.363	1813.46	1457.54	2529.3	2019.76	1288.18	3305.53	2277.37	2094.28	1944.41	2076.17	2663.23	2412.49	266.656	631.74	417.523	613.295	1552.04	606.536	562.902	247.684	225.534	686.009	976.918	541.587	1264.44	1706.1	426.402	1874.25	1321.64	1175.41	985.462	1669.84	1704.73	1352.34	2109.8	3251.17	2786.58	3326.14	3790.54
686.41602 ± 2.6 POS	0	17.1776	0	0	0	0	0	0	7.69298	0	0	0	0	4.46668	0	35.2358	6.11449	0	0	0	24.4005	0	0	30.5737	3.5828	0	8.14223	0	0	0	15.8407	21.9826	0	0	7.22909	22.0922	0	53.6187	3.31161	0	2.71008	0	46.5489	0	0	256.844	71.7162	0	8.55039
686.42408 ± 2.6 POS	0	0	0	2.52361	13.0486	0	0	0	0	0	0	2.9338	0	4.98448	6.31269	54.3171	11.2539	6.68472	0	10.9776	9.4582	9.43886	0	1.77859	0	0	2.49062	0	0	0	0	0	0	0	0	1.1278	0	2.58642	0	0	0	0	0	2.13356	14.1931	70.9917	41.8621	49.1892	186.293
688.39026 ± 2.6 POS	0	7.68632	15.4871	6.60688	2.90409	32.9049	0	0	29.1923	10.5218	17.2381	3.83246	22.4373	10.6233	0	19.3125	6.62078	0	47.8574	5.12124	76.7988	0	1.32636	41.3847	23.2816	4.15595	50.3197	1.9754	5.81468	5.24965	43.9558	28.5317	28.3624	17.1343	11.001	33.8628	10.3629	54.0714	6.75201	9.14688	5.6988	0	60.0366	0	0	53.896	112.678	9.27914	2.51854
688.396 ± 2.6 POS	1275.43	8342.99	6210.12	1143.44	3873.15	3886	2786.51	1990.77	8640.64	8650.86	4003.25	2946.65	5607.91	8432.3	1747.95	6815.36	4762.21	1207.32	4460.73	1230.64	8168.42	467.771	2399.89	8520.74	7533.02	1360.52	5613.56	3825.92	2788.08	3343.58	9332.37	9342.9	4329.23	3732.7	4888.43	6403.01	2509.1	6600.11	4431.56	1738.61	3553.62	965.746	6833.73	663.401	5420.3	15193.9	14582.3	3283.56	6292.74
688.40174 ± 2.6 POS	0	10.4314	29.426	6.14232	2.6204	26.1095	0	0	28.0975	19.7309	16.3719	0	26.8629	15.1495	0	10.4592	3.50326	0	33.8564	6.1081	57.6622	1.35836	1.39354	31.0755	23.594	6.25962	52.7634	3.43522	4.8842	3.35843	41.0973	29.9114	23.4695	16.4533	7.94323	25.2219	5.33359	43.3493	6.07565	6.72479	7.39834	0	52.0677	0	0	44.6597	103.248	3.68374	7.99538
688.41694 ± 2.6 POS	60.2605	1142.52	689.61	148.075	145.22	213.25	173.214	30.1343	1175.18	1085.11	75.5527	31.6997	338.207	1434.24	3.07525	863.995	320.008	9.49875	313.604	111.331	1058.65	2.85953	226.157	2766.12	1096.44	123.939	754.234	220.675	309.946	291.577	2526.57	1927.23	315.176	231.407	435.249	828.908	140.403	1111.6	263.897	79.9391	269.058	50.9912	730.139	10.1175	136.638	3777.4	3232.99	66.8609	481.537
688.43247 ± 2.6 POS	0	196.433	59.5265	0	20.302	43.3482	18.9225	0	213.096	340.984	14.3077	0	78.4548	674.679	0	358.277	53.5968	0	155.295	3.74779	308.288	0	8.11026	591.802	331.548	1.98276	259.773	134.552	37.1624	49.9426	601.38	763.582	42.8418	45.3754	144.556	1066.05	2.44012	500.735	103.974	7.02246	131.374	3.63221	596.862	0	13.7319	1696.71	1161.2	22.7531	166.146
689.39926 ± 2.6 POS	61.6484	1744.4	738.711	152.171	242.573	319.931	295.901	60.5794	1680.34	1802.3	215.534	57.8339	828.059	2136.42	6.08753	1497.33	603.602	66.6629	528.241	96.2568	2051.24	16.6209	325.711	2010.73	1344.3	162.277	916.941	308.372	267.533	338.499	2102.51	2378.95	456.474	362.888	725.663	1460.8	158.71	1612.66	501.821	159.154	368.584	60.2133	1623.52	40.9374	628.05	4989.39	4646.01	149.399	1434.22
689.41992 ± 2.6 POS	3.4417	71.9773	33.0673	20.0594	6.84902	25.4043	0	0	134.226	48.4595	16.68	0	10.4769	41.0141	0	26.3849	12.2969	0	15.6524	17.4133	107.686	0	13.3764	440.793	86.2659	17.0995	79.1924	6.89128	16.0233	37.8887	387.675	84.8174	38.2707	15.7135	13.8278	6.63449	23.5384	64.7641	6.85462	0	17.5548	6.99735	58.5671	0	0	206.45	131.541	0	0
692.4509 ± 2.6 POS	8.16188	204.5	33.7138	16.3886	0	41.6183	0	10.7503	281.766	185.256	24.4942	0	54.1076	30.6221	0	141.217	26.416	0	111.876	13.3977	117.48	0	74.4146	636.961	161.312	24.8158	87.3774	28.5913	28.4209	47.9062	601.884	234.641	48.209	20.148	19.9481	10.0126	5.60934	83.7361	7.53774	45.385	48.8627	0	138.166	0	0	544.5	263.999	5.2422	0
694.4611 ± 2.6 POS	0	45.1841	24.2769	0	0	40.9348	0	0	157.291	34.632	18.926	3.25	44.8122	1.74875	0	6.24921	23.6754	0	65.0833	7.02355	31.2888	0	28.6204	399.111	77.3098	20.0875	42.9562	9.46674	2.14556	10.6797	327.635	56.4772	22.983	14.0634	9.76399	7.42454	6.65581	52.5943	9.85635	68.4965	33.4944	0	53.4626	0	0	36.2071	21.4715	0	0
694.46694 ± 2.6 POS	2456.52	6962.73	5829.44	1460.47	2815.21	4746.43	3943.31	1836.53	7859	7106.19	3264.43	2806.74	4495.07	5100.05	1660.82	3828.56	2915.52	627.609	3721.4	1488.79	4030.82	203.923	4658.23	11647.6	7571.99	2856.32	4712.09	5278.84	4698.21	3797.05	11299.2	8465.54	4185	4143.4	4613.52	4177.16	3165.4	4548.55	3198.57	2426.41	4059.12	1661.82	4393.52	545.33	3792.41	7733.34	7092.03	1438.06	3011.64
694.47278 ± 2.6 POS	0	44.8818	20.449	0	0	32.8119	0	0	157.198	27.8554	16.9605	0	31.8203	0.202455	0	0	20.635	0	48.4419	3.35532	30.8677	0.226901	26.1371	373.109	61.8587	17.3788	39.2607	3.20705	1.55722	7.71374	282.722	52.8652	16.834	11.6561	4.42173	6.72739	1.74556	47.8881	9.11674	66.3733	29.7511	0	38.9331	0	0	28.1323	13.9413	0	0.211265
694.51024 ± 2.6 POS	3.24227	0	0	0	11.2159	0	0	0	4.23108	0	25.3037	7.96874	65.7427	9.98199	9.77751	0	2.40195	10.7742	11.0979	22.1039	23.8429	20.8101	11.3521	24.5428	1.2921	30.6168	154.685	47.7457	38.0873	10.6059	15.9502	15.1605	149.942	15.8173	353.771	46.763	72.0781	102.976	38.9367	137.187	69.484	154.495	88.443	204.775	0	6.48754	0	40.2881	147.529
694.51608 ± 2.6 POS	6253.06	4622.27	7295.11	7861.41	10248.8	8888.19	6770.15	6677.58	5805.33	6053.79	10672.6	8441.18	10806.7	9821.61	9918.32	7817.27	7911.3	10571.4	10239	10166.6	8990.92	10031.9	7837.28	7770.79	7279.25	8971.4	11390.2	9873.38	9625.17	7963.34	7183.19	8407.79	11881.5	7913.95	12853.2	10005.9	10315.9	9307.15	8960.02	11598.1	10901.9	11344.7	9862.99	11827.5	8772.9	9731.03	8842.59	12333.9	12026.9
694.52192 ± 2.6 POS	2.49674	0	0	0	5.56953	0	2.18639	0	8.06653	0	3.07094	6.5333	14.4155	16.6957	5.43396	0	0	7.32447	3.22636	54.707	6.17664	9.90351	1.97315	18.293	0	20.9019	78.3581	45.8333	33.6677	6.98853	10.4542	50.5843	93.1602	10.4114	230.464	14.9094	44.2418	45.5588	10.3172	79.1623	35.4363	97.1176	49.0586	107.709	0	0	0	3.45555	41.8038
695.46248 ± 2.6 POS	19.5818	18.1701	23.391	6.29943	109.501	10.3491	29.4961	14.63	28.8487	16.3306	29.2068	14.718	195.504	64.1663	16.4578	215.057	108.867	34.0873	76.4575	65.4721	186.966	29.7851	10.0211	80.9344	6.62192	3.71145	36.5513	14.7975	40.0784	10.0356	26.618	16.3503	33.1162	0	108.265	15.0464	7.26293	80.9172	33.2931	8.178	29.564	35.8157	49.8794	3.23386	390.302	780.135	557.137	721.488	1332.72
695.46868 ± 2.6 POS	74.1297	983.843	594.272	134.144	98.0787	439.915	354.928	80.4445	1242.27	976.852	99.9787	39.9953	366.612	439.976	17.0662	480.006	193.868	12.4794	504.475	85.0794	534.31	7.1342	513.19	2685.8	1160.56	200.947	587.623	461.618	393.278	383.268	2415.46	1682.64	333.417	282.284	450.534	265.832	156.221	500.571	147.918	251.407	371.686	28.7189	538.964	9.43328	114.834	1502.29	1338.64	57.6696	130.078
695.51831 ± 2.6 POS	1104.12	593.579	1602.19	2053.34	3499.01	2589.23	1414.21	1319	1015.46	983.263	3690.77	2413.85	3656	3232.68	3196.88	2597.9	2501.21	3524.35	3410.49	3326.92	2951.84	3380.18	2075.81	2032.4	1819.25	2753.53	3753.09	3136.33	2997.59	2097.38	1674.04	2302.78	4005.92	2159.73	4065.92	3326.2	3285.93	2967.55	2946.7	3858.22	3687.06	3695.58	3170.06	3817.44	2748.75	3152.95	2767.33	4188.86	3951.07
696.52309 ± 2.6 POS	0	0	0	0	5.69766	0	0	0	0	0	0	2.17604	8.07528	3.78169	0	0	0	0	6.85141	8.5534	0	3.17155	3.10951	8.91045	1.11965	13.8351	24.3681	8.9038	17.5187	1.11661	0	6.02024	42.7778	3.66102	102.192	4.59295	12.254	17.3674	8.43987	38.3293	11.6606	36.3575	12.6351	36.7019	0	0	0	14.1529	19.3195
697.4722 ± 2.6 POS	3.69376	0	0	0	11.2641	0	0	0	2.54874	0	0	2.74889	8.20874	3.97735	2.00496	0	0	0	0	5.58272	6.47697	3.61173	0	1.60639	0	1.43681	57.1788	10.7575	3.46667	0	0	4.14699	31.2105	0.576808	151.044	13.3707	8.61366	17.4096	9.54084	12.4961	6.81568	24.2558	10.489	35.4371	0	0	0	9.41965	13.3922
697.47809 ± 2.6 POS	5028.89	4272.72	5837.16	6402.08	9249.07	6407.3	5459.51	4746.21	4691.33	5409.31	7191.35	6498.84	7542.23	7795.57	6798.48	6468.32	6228.32	7688.82	7802.83	7916.17	6996.68	7692.82	6057.12	6079.95	6399.73	7146.68	9706.26	7634.11	7393.64	5921.4	5556.83	7074.77	8160.2	6319.73	9759.42	8752.74	7080.9	7700.24	7134.28	7836.52	8279.73	7870.98	7590.34	8032.12	5071.52	6662.28	5436.59	8104.77	7905.05
697.48363 ± 2.6 POS	0	0	0	0	0	0	0	0	3.54023	0	0	2.40799	2.54824	10.0438	0.121081	0	0	0.383559	2.92017	40.0233	0	3.49035	1.25504	0	0	0	29.2899	48.2694	1.85237	0	0	15.1691	6.17801	0.986917	101.583	3.99693	0.556626	5.85382	2.31437	5.13796	0	12.2678	4.01951	11.3984	0	0	0	0	0
698.41729 ± 2.6 POS	0	2.28364	0	0	2.9077	3.10976	0	0	0	0	0	0	4.95594	0	0	15.58	3.08563	0	0	0	9.47906	0	1.9357	6.47851	1.3648	0	24.3743	0	0	0	1.86982	7.76346	1.85993	0	2.13843	7.62053	0	28.2851	3.62944	0	3.32765	0	23.6844	1.75238	7.50801	20.9816	24.2137	9.229	19.1411
698.48298 ± 2.6 POS	882.459	651.8	1156.52	1703.51	3669.46	1898.43	1301.59	780.981	783.325	1022.2	2563.3	1902.51	2880.51	2800.68	2169.46	2416.18	2200.75	2849.56	2913.89	2937.49	2580	2851.36	1673.06	1744.16	1731.48	2442.66	3744.41	2625.61	2482.36	1558.34	1201.4	2226.54	3147.61	1989.18	3695.09	3481.2	2486.21	2949.06	2714.87	2947.77	3205.69	2993.98	2923.75	3081.91	1156.72	2161.15	1409.93	2934.87	2996.91
700.45358 ± 2.6 POS	13.8589	82.5081	51.8564	34.2709	31.4698	42.5632	14.2949	1.92245	159.456	169.622	23.357	4.89436	66.0219	302.873	0	153.84	24.2307	0	112.186	30.4615	210.219	0	87.7435	551.857	152.239	72.1325	323.353	104.827	70.7285	79.8636	639.316	460.708	129.084	53.1284	141.152	285.539	64.3864	177.785	50.8835	61.1775	110.118	38.9557	221.372	5.84273	20.9557	944.306	578.287	33.7908	144.57
703.53991 ± 2.6 POS	50.855	119.556	28.0956	35.67	6.96473	178.297	167.99	24.5514	155.935	283.426	25.5886	10.5535	225.662	399.595	18.5459	96.0618	34.2232	58.4419	193.148	11.2566	171.828	29.5308	464.442	305.069	204.727	81.847	520.238	197.614	151.986	141.833	451.677	261.277	180.295	202.587	48.786	111.531	79.9282	35.0885	36.5822	156.677	174.111	22.7834	177.65	31.9327	483.491	271.74	264.069	29.5068	348.7
703.56389 ± 2 POS	13.0209	44.7127	22.5661	30.7428	8.35228	37.6844	3.60931	0	26.2772	4.36314	4.05041	4.98235	0	11.8691	0	7.47336	2.31251	0	39.8873	13.3954	35.8027	0	35.1517	176.051	24.3703	61.4197	58.152	6.43167	16.2976	25.7412	252.031	34.2666	18.8013	7.44169	4.12771	9.72384	88.4241	25.7097	0	61.9786	26.9796	11.2705	12.8838	6.96543	0	11.2848	25.8712	15.4482	0
703.56671 ± 2.5 POS	40.3537	88.5758	80.4642	90.294	49.1043	103.615	23.9159	3.96632	60.5561	26.6141	11.2188	29.0111	0	54.4513	20.9467	13.7596	6.28497	33.1668	94.6708	49.6686	93.9281	2.38481	104.828	356.697	75.6022	183.327	145.478	30.2571	57.2559	87.0372	566.024	86.9548	82.684	40.7079	20.2428	26.9981	185.295	54.6208	4.17863	179.106	86.4671	29.8576	38.7577	25.7429	0	32.2873	41.0377	60.4566	0
703.57024 ± 2.5 POS	136.815	260.385	266.005	366.236	177.263	329.119	67.9655	46.5446	206.375	112.911	106.912	153.865	41.0391	197.548	82.6888	58.4345	46.0853	149.317	275.527	194.463	246.329	22.7757	361.12	990.083	250.23	613.15	502.308	143.78	263.695	305.081	1502.52	274.391	332.139	207.653	145.86	95.1368	590.33	171.839	39.298	570.155	275.534	128.444	157.155	163.106	44.97	86.1782	157.063	213.07	34.6287
703.57623 ± 2.6 POS	10592.5	8315.03	10759.1	14740.1	9730.16	14305.3	9381.17	9172.61	8626.99	8968.46	10966.3	10625	8722.54	10180.9	10641.8	5845.9	6048.99	10995.4	11865.7	10002.6	8679.17	8378.7	15719.2	19301.4	11482.4	18971.9	15683.5	13078.9	13221.9	14352.4	28059.6	12694	14563.8	12556	10804.9	8082.96	19342.4	7474.41	6386.6	18206.7	12693.7	10099.2	7701.07	11351.8	12301.5	7662.4	11152.4	13516.4	8744.99
703.58188 ± 2.5 POS	136.678	256.515	255.835	336.331	178.588	303.489	56.7432	43.744	206.371	117.249	92.8048	140.881	35.7541	181.648	76.3053	50.1246	44.7364	131.125	274.211	176.495	243.725	19.9569	342.908	971.454	239.081	584.458	452.192	115.112	241.274	295.76	1488.66	392.53	291.096	187.962	113.971	90.8134	546.755	162.18	28.1088	540.112	255.477	109.602	145.423	140.95	32.3818	84.4448	143.847	205.357	27.1214
703.58541 ± 2.3 POS	36.7587	94.6616	84.5014	99.1504	53.5007	107.954	24.5955	6.80866	62.6877	32.3184	14.7401	32.8335	4.02367	55.3861	19.5327	16.4642	7.82501	32.2907	106.832	52.3786	87.7336	2.88262	116.124	380.658	76.4367	197.962	155.15	30.1051	68.2298	90.8218	575.201	90.27	86.8831	43.2483	24.8105	25.577	191.207	57.4415	5.30183	174.17	89.6823	29.0464	47.8434	27.0653	0	31.4552	42.8057	61.2447	1.10342
703.58858 ± 2.3 POS	14.9163	47.5064	30.0414	32.5381	17.482	42.2377	8.62359	0	34.4052	4.71997	3.76625	4.31994	0	20.4519	8.23504	7.11729	0	0	40.946	14.0609	36.9731	2.16331	37.1615	186.997	26.6593	67.791	62.3971	3.82989	17.1023	37.0028	281.735	42.418	22.9112	11.859	2.72281	10.6813	91.9148	20.6589	0	73.9899	28.2842	8.76829	10.3596	6.64595	0	14.7088	23.0875	21.5306	0
704.38485 ± 2.6 POS	0	75.344	69.6209	9.29603	9.72446	50.9308	0	0	134.834	58.1471	22.7709	3.18048	36.1373	16.3286	0	101.742	18.7992	0	86.705	7.0437	173.182	0	2.34045	235.866	113.924	14.4219	71.8966	6.1897	5.76419	7.48381	255.275	90.6673	30.8283	20.9522	23.0198	33.0443	9.18073	130.075	20.9162	20.1141	30.1415	0	152.668	0	0	236.731	201.822	8.64969	0
704.39051 ± 2.6 POS	2686.46	13978	10410.8	1785.72	4437.37	5688.43	5419.18	3648.52	13080.2	12522.5	4700.03	4348.89	6333.09	8765.77	1907.46	9716.95	6055.15	1717.04	5351.55	1907.32	10202	540.229	3744.04	14027.4	11330.4	2260.47	6252.89	4881.65	5209.19	4907.7	14558.2	12804.5	4747.55	4995.3	5590.02	6412.85	2605.21	9507.42	5524.15	1787.73	4316.1	1330.98	8734.02	657.412	5014.84	19114.8	16813.6	3064.95	5691.99
704.39652 ± 2.6 POS	0	43.6535	57.6052	2.87728	6.38265	39.583	0	0	112.609	88.7521	16.3544	3.68986	34.6477	24.852	0	84.4955	15.3555	0	74.4842	8.45115	134.607	4.60666	2.22562	206.224	109.403	12.8901	64.8843	2.89791	7.20487	5.70469	216.53	71.5321	31.1746	22.1658	19.8991	22.149	10.0097	108.442	13.1112	10.8741	22.6613	0	123.561	0	0	141.548	151.286	3.97787	0
704.54184 ± 2.6 POS	0	0	0	0	0	13.074	0	0	12.1167	6.14885	0	0	44.8181	37.2682	0	0	0	0	23.2629	0	9.43643	0	85.9838	15.4996	30.4924	2.59541	89.9497	28.6846	12.2544	14.9689	50.9346	41.2195	22.5642	15.7292	3.83976	15.9256	0	1.66098	3.64973	0	15.8717	0	29.2071	0	5.64969	2.72991	0	0	0
704.56908 ± 2.3 POS	8.59366	34.9448	7.52553	17.2952	7.01015	23.3768	3.79374	0	8.37696	2.65007	2.84883	4.30518	0	9.35353	0	5.8794	0	0	24.972	8.13298	23.0694	0	16.56	115.981	13.4655	36.4273	38.0745	1.56756	4.19958	11.3001	197.749	24.0259	9.78127	1.01283	2.13725	5.14461	58.3185	15.679	0	44.4189	8.42645	1.7069	1.95385	1.65186	0	5.26863	11.9334	11.9119	0
704.57226 ± 2.3 POS	31.2675	76.247	60.8297	72.0412	47.0084	90.2856	14.718	0	57.9424	20.9752	10.8751	21.6185	0	43.9728	14.2633	12.3906	2.25486	14.176	88.9598	36.6037	78.8889	2.78269	85.7396	330.064	60.813	155.671	126.035	20.7479	45.3906	75.5117	508.672	66.55	75.1436	29.4831	16.2486	24.0391	158.374	48.1893	0	151.507	76.7598	25.6438	33.1855	18.606	0	28.5548	35.0192	37.8418	0.441336
704.57827 ± 2.6 POS	3256.4	1957.69	2857.9	5380.24	3283	5199.07	2873.06	2403.41	1868.45	2099.66	3967.42	3572.27	2974.26	3201.23	3907.75	1223.31	1312.05	3931.07	4102.88	3394.88	2365.9	2932.17	5866.18	6395.34	3688.9	7147.79	5725.1	4807.56	4800.47	5356.63	10030	4319.68	5319.03	4565.18	3741.24	2580.01	7281.39	2100.61	1694.5	6719.66	4484.29	3581.07	2131.01	4016.75	4613.29	2037.93	4058.69	4985.1	2968.86
704.58393 ± 2.6 POS	40.5045	93.9571	93.5287	99.0903	51.6877	102.038	20.0298	8.50308	63.6758	29.263	9.02914	32.1698	4.50924	51.2188	21.1302	13.1081	0	31.3024	99.91	48.6902	93.2419	2.80771	116.657	375.37	73.6186	190.18	150.024	33.3451	61.4675	90.4906	575.441	127.523	79.4397	44.5174	16.6805	26.4445	189.106	49.6178	4.03796	174.914	82.029	29.7672	34.2739	20.9209	0	30.2604	47.4484	59.5362	0
705.39451 ± 2.6 POS	94.5708	4455.27	2773.86	182.596	372.471	578.694	727.971	143.225	3793.64	3769.01	343.049	186.432	1295.4	2466.28	5.38906	3012.28	1136.1	57.0702	733.891	120.695	3058.23	24.8669	421.409	4479.71	3362.34	197.826	1114.52	474.919	587.101	576.101	4434.22	4008.11	528.215	560.641	1163.45	1599.04	180.063	3002.65	1072.25	181.599	477.713	62.8967	2496.05	46.9201	510.111	6282.71	5484.88	124.75	1210.48
705.58353 ± 2.6 POS	122.762	233.185	234.674	318.264	153.76	277.682	47.2698	39.933	151.989	84.0033	74.6444	144.417	20.5835	146.909	61.4391	42.7599	24.8111	99.069	247.67	142.012	182.173	12.0764	289.139	788.643	200.149	492.375	362.185	109.461	221.438	257.702	1386.38	219.346	237.172	139.225	90.1019	66.1101	462.478	103.915	21.122	370.49	184.907	88.3923	96.0613	104.929	55.0809	65.2411	115.432	158.451	21.1027
705.59168 ± 2.6 POS	171.939	211.819	251.058	414.099	176.134	369.275	87.2733	57.9775	172.859	107.663	112.967	190.033	14.756	147.721	88.0627	47.5518	27.0997	126.483	267.219	223.06	206.177	11.3584	380.825	571.422	203.958	463.53	263.504	104.875	179.836	264.423	698.868	184.053	190.501	161.802	56.5577	37.2814	379.706	154.528	18.0642	372.021	109.338	96.4042	87.7344	61.5282	25.3447	67.8965	103.628	199.899	11.8394
706.38894 ± 2.6 POS	0	8.33802	26.3938	0	0	13.6054	0	0	29.7271	14.6342	5.64894	0	11.6422	2.76048	0	3.64227	0	0	11.0959	0	32.2456	0	0	53.5679	40.1662	2.11125	8.73811	2.54759	4.10341	2.66195	91.5902	25.9717	4.3237	5.93217	3.86856	0	1.9272	21.8987	0	0	0	0	34.0627	0	0	38.2343	17.4365	0	0
706.50202 ± 2.6 POS	3.68622	17.527	19.3986	0	6.40137	23.824	0	0	72.7913	17.7831	9.78129	0	13.4687	0	0	0	10.6245	0	52.5536	3.68022	20.8007	0	23.5638	89.4206	37.3742	12.9456	20.4868	6.4432	1.88128	3.5783	95.6004	14.0947	10.8374	6.48743	5.98257	8.63116	0	6.77839	4.14054	31.3898	11.9446	1.90228	25.8118	0	0	10.4294	12.3814	0	0
706.53225 ± 2.6 POS	769.946	56.0723	140.182	935.946	1415.19	627.295	537.033	133.04	116.495	78.2402	815.898	1309.14	1495.64	768.754	1886.68	213.053	168.431	1034.89	508.807	1677.85	95.978	2128	80.878	49.354	18.1205	116.423	130.875	65.2949	18.9378	17.3438	22.0906	14.1925	60.1951	69.9382	97.5008	59.0478	189.102	19.5831	10.6287	244.681	31.8729	341.97	19.7746	219.172	1169.01	105.033	336.738	1533.35	1463.43
706.53829 ± 2.6 POS	32327.2	19919.4	24498.6	31537.3	27495.5	28206.3	28497.2	23682.4	20033.5	22333.8	26049.9	31658.8	26294.9	25898.5	33227.2	17372.7	17914	27501.8	22882.8	30170.5	16074.5	31421	20939.5	12638	15493.4	20183.1	16168.4	18762.2	17321.1	15766.3	12781.1	15627	16460.3	18126.5	14801.4	14708.9	19437.7	9359.14	11181.9	19341.7	13381.6	18176.1	9194.22	16943	29740.8	18369.7	22584.8	29035.1	24509.4
706.54434 ± 2.6 POS	541.964	33.8399	65.9838	664.709	976.489	355.479	426.305	62.8457	102.434	53.6481	459.996	992.404	1112.18	461.73	1460.22	79.0575	74.27	579.693	268.72	1377.64	38.3559	1718.66	25.7367	42.7278	14.2324	33.3179	42.4721	27.0109	6.67067	4.20435	19.7055	15.238	6.53925	31.8431	35.2824	22.4353	55.6048	15.7714	4.54337	98.6601	18.9239	135.349	16.1334	93.6324	870.858	57.0752	204.755	1172.66	1181.69
706.59378 ± 2.6 POS	44.3951	72.7462	99.2483	132.552	57.9266	130.499	30.7512	12.8701	56.9836	26.7405	23.8407	46.1462	0	36.158	21.9069	14.0899	2.27298	22.7699	89.9192	61.2656	62.9011	0	123.934	155.472	57.0408	123.722	66.002	24.096	35.1304	65.2339	206.528	48.6834	44.4355	29.422	1.76673	6.23734	105.732	32.1904	0	84.5292	12.603	26.7877	9.31065	3.56093	0	18.0825	28.6614	50.4029	0
707.54309 ± 2.6 POS	12926.6	8253.11	10071.4	12590.3	10256.8	11195.2	11464.2	9822.5	8200.35	9060.04	10088.3	12187.3	9564.59	10068.4	12649.8	6773.46	6981.13	10539.7	8778.17	11304.5	6288.06	11631.6	8496.7	5161.48	6412.57	8053.55	6252.36	7422.75	7081.15	6519.3	5215.33	6384.09	6446.52	7140.02	5676.15	5748.69	7540.73	3760.48	4529.93	7439.22	5329.94	6872.56	3741	6430.3	11564.6	7316.3	8895.7	10948.9	8762.66
708.47349 ± 2.6 POS	11.3459	313.958	205.88	94.5799	688.935	71.8127	245.715	54.1194	233.535	123.341	181.155	141.701	546.769	392.957	130.333	2178.38	531.002	355.695	417.08	201.392	1967.26	198.638	67.6726	955.21	311.696	204.997	1067.88	98.4938	534.95	56.0671	357.985	302.865	171.042	121.011	480.343	277.489	282.78	1890.48	479.196	433.362	343.144	512.974	1968.21	507.087	1359.59	4254.87	3225.54	2559.49	3818.96
708.54538 ± 2.6 POS	455.647	40.2976	89.4031	538.54	344.577	253.286	312.403	70.0086	50.4788	38.2733	275.541	457.546	345.843	185.328	813.563	33.7422	36.5627	331.032	154.867	537.406	22.9405	608.811	38.1572	7.34603	8.30612	48.4753	23.3222	17.9313	6.37997	1.74918	0	11.0627	15.9152	22.9146	9.98843	8.96896	47.8886	1.27487	0	40.7488	1.77336	37.1386	0	40.7626	538.441	40.9605	94.1472	506.398	332.756
709.4777 ± 2.6 POS	0	0	0	0	0	0	0	0	6.76518	0	0	0	4.97083	0	0	48.4908	0	4.57548	0	0	47.8603	2.13192	0	19.8621	1.15653	0	40.3053	1.44797	3.92794	0	2.26773	2.8486	0	0	10.2269	4.33842	1.67218	119.243	0	2.83578	3.61704	3.076	84.4852	1.54634	15.0407	637.503	176.354	86.8918	805.922
710.47253 ± 2.3 POS	0	0	0	0	1.58722	0	0	0	0	0	1.30606	0	0	0	0	0	0	0	3.18191	1.18335	0	0	0	0	0	0	1.80741	0	0	0	0	0	0	0	2.60882	0	0	5.20656	0	9.445	0	2.37062	0	5.17694	0	0	0	0	0
710.47577 ± 2.5 POS	0	0	0	0	0	1.27663	0	0	0	0	5.18744	3.04634	9.29978	0.993656	2.85299	5.3336	0	2.08823	2.1731	10.6305	0	3.75918	2.19459	0	0	1.3741	26.5957	2.04569	3.50649	1.36641	0	1.52323	27.9415	3.99512	34.6977	12.6794	4.23846	46.5544	9.83809	41.4553	2.45469	25.6019	38.0543	49.5445	0	3.01603	0	9.61819	37.0371
710.47936 ± 2.3 POS	5.17907	3.38469	3.27902	11.5594	47.2172	36.2945	2.85661	0	2.58368	11.635	120.912	11.8342	212.05	52.2202	44.7289	132.167	76.3135	105.491	55.7623	51.2816	126.748	84.8088	17.0092	16.9367	0.990832	42.0034	246.036	81.5676	52.0689	11.8758	10.2625	24.5393	276.047	45.8814	542.56	188.256	98.9786	440.617	193.187	299.293	157.856	369.242	379.642	507.928	12.1684	48.0327	5.70373	66.0508	351.205
710.4826 ± 2.3 POS	394.636	391.735	634.904	1147.33	2885.35	1867.45	940.32	754.558	461.625	536.635	3148.69	1559.47	3438.95	2112.85	2531.69	3125.31	2385.79	3092.94	2563.7	2230.38	3030.01	2832.4	936.401	1548.48	1162.66	1839.97	3056.46	2452.11	1647.9	1188.47	897.651	1446.41	3361.64	1668.09	3803.25	2959.39	2425.51	3475.75	2870.84	3381.68	3054.24	3520.13	3627.41	3721.48	1469.12	2762.03	2164.41	3080.92	3682.03
710.48908 ± 2.6 POS	24365.9	24283.2	29063.2	30863.4	39607.2	36016.5	28845.2	28690.2	26212.3	26931.5	44840.9	32485.8	46062.6	35239.8	39406	41507.7	35727.7	44784.3	38101.4	35695.1	41234.5	40365.3	27675.6	32411.5	29991	33710.7	42628.3	38345.4	34411.7	29659.7	28834	32032.5	45743.9	31454.9	49929.4	39424.7	37205	45855.6	38876.6	46798	41233.8	46260.3	47672.6	49173.6	31173.1	40785.1	35566.7	42989.1	48623.8
710.49483 ± 2.3 POS	354.932	299.526	590.54	819.204	2569.14	1607.57	745.167	633.003	295.912	489.238	2880.65	1281.78	3191.95	1777.96	2211.66	2862.11	2169.66	2815.52	2272.75	2095.29	2750.75	2635.92	748.908	1333.59	920.717	1536.16	2805.9	2173.6	1453.45	935.304	674.686	1295.74	3177.99	1432.85	3623.25	2719.93	2156.88	3261.93	2586.35	3117.36	2798.13	3292.9	3376.76	3542.79	1228.83	2388.36	1794.33	2781.21	3406.45
710.49807 ± 2 POS	2.46183	1.55682	2.77754	6.94335	85.7537	33.4226	13.9354	0	5.11543	9.22166	124.642	25.7765	313.431	53.7372	77.2884	195.283	71.3889	102.581	60.9596	75.5498	158.978	120.936	19.201	22.3405	5.8019	45.9799	303.971	95.3	60.2746	14.899	6.33549	28.6866	340.376	62.0056	609.635	203.089	131.827	523.859	201.071	346.553	166.351	437.05	510.392	613.761	6.96231	97.9317	30.0394	136.612	580.473
710.50094 ± 2 POS	0	0	1.69386	0	3.08966	0	0	0	0	2.92865	6.6328	0	9.43699	2.82434	2.00896	0	0	0	1.78528	8.45317	3.51159e-06	4.99968	0	0	0	0	8.48701	2.13373	0	0	1.58373e-06	7.17371	10.2122	3.45812	48.5158	9.19454	6.44834	33.2291	5.93185	30.8872	0.778443	30.7977	15.1092	56.2019	0	0	0	0	17.8427
711.43734 ± 2.6 POS	4248.79	5727.84	5789.89	3893.65	5916.99	5054.16	5499.77	4903.89	5711.1	5971.46	5609.54	4561.41	6625.05	5028.64	4526.13	8534.93	6548.33	5416.29	5241.63	4729.97	7411.76	4917.68	2735.54	4089.81	3747.25	3254.81	4330.93	3711.8	4148.7	3713.21	3670.86	4480.37	3972.78	2918.36	4343.96	3711.64	2819.65	5513.7	4422.97	3444.98	3717.4	3714.77	5057.84	3538.98	6956.78	9674.53	8745.3	7576.7	9695.85
711.48386 ± 2.5 POS	0	0	0	0	0	0	0	0	0	0	1.3014	0	0	0	0	0	0	0	0	0	0	0	0	0	0	0	2.08855	0	4.052	0	0	0	2.92129	1.06819	4.56165	0	1.44129	9.83232	1.32116	13.1894	0	3.8043	1.30966	12.5552	0	0	0	0	0
711.48747 ± 2.5 POS	5.36932	0	0	11.2876	76.5139	30.3805	6.86913	7.1209	0	0	167.051	9.36926	285.157	50.0796	97.9441	194.997	59.6229	150.036	75.2106	45.9285	152.247	135.659	23.0328	25.2028	5.34657	51.4037	288.018	77.3579	57.8099	17.8016	15.6552	23.354	293.457	49.2103	588.213	176.254	132.602	492.062	179.826	334.004	149.145	415.255	472.244	556.504	19.3366	117.299	19.8492	156.698	484.196
711.4936 ± 2.6 POS	9773.22	9749.93	11631.6	12073.9	14581.7	13812.2	11351.3	11511.4	10501.8	10649	16842	12458.9	16687.5	13262.5	14855.6	15199.3	13120.7	16964.3	14143.5	13287.1	15083.7	14916.9	10825.4	12571.5	11735.1	12764	15475.4	14200.9	13347.8	11598.4	11305.8	12411.2	16683.1	11781.6	17834.4	14111.9	13751.8	16573.5	14056.9	17120.7	14799.1	16605.1	17218.6	17586.2	12067.9	15451.3	13509.4	15949.4	17279.3
711.49937 ± 2.3 POS	2.00056	0	2.45044	6.63186	80.847	27.4013	6.08655	2.21646	0	3.3699	143.739	12.5278	237.079	36.8489	73.1658	163.411	36.7137	123.585	67.6143	74.9768	106.746	102.226	22.7155	22.0145	2.74821	50.7945	293.909	66.7847	62.5789	20.987	8.99352	38.7602	308.016	45.6661	527.951	163.414	111.31	459.036	142.505	320.863	123.895	344.25	425.122	520.038	5.62191	93.2045	16.8796	99.2588	485.685
711.50262 ± 2.3 POS	0	0	0	0	0	0	0	0	0	4.88127	0	0	0	3.07022	0	0	0	0	0	0.80489	2.14381	2.77685	0	0	0	0	1.96711	0.878406	0	0	0.876001	2.36978	0	0	8.00577	5.29264	2.27713	7.84807	1.36641	10.9847	0	7.08688	2.91634	10.7792	0	0	0	0	4.8914
712.43949 ± 2.6 POS	167.418	692.79	538.707	183.612	1172.15	451.167	686.721	394.635	651.181	750.959	885.157	371.206	1722.12	557.894	292.949	2829.05	1724.81	631.905	721.816	543.653	2184.4	666.589	44.8499	241.856	107.903	63.5242	440.48	101.699	225.751	115.096	129.238	261.638	200.354	37.8443	467.795	197.154	48.8362	1332.45	487.275	108.319	149.173	227.483	981.021	177.368	1631.74	3060.62	2689.54	2142.05	2993.42
712.48687 ± 2.6 POS	171.99	164.961	150.695	425.366	1069.51	718.026	386.465	316.551	152.846	207.585	1593.42	447.44	1603.86	684.754	1067.77	1353.49	856.998	1477.73	909.929	785.591	1246.47	1174.94	348.16	623.429	417.07	684.116	1176.07	855.126	745.203	443.955	292.598	506.627	1535.17	528.335	1619.93	1011.19	902.616	1513.76	1033.99	1462.26	1091.63	1462.63	1596.5	1578.9	548.486	1268.6	881.149	1469.27	1734.15
712.49519 ± 2.6 POS	209.521	214.971	363.866	554.99	1387.51	895.537	452.832	484.933	217.925	259.791	1838.15	660.267	1850.08	948.794	1372.18	1711.21	1075.08	1952.52	1195.65	1102.58	1545.91	1492.13	459.044	820.369	502.042	816.621	1490.78	1130.61	957.288	585.297	459.392	640.133	1846.69	657.052	1958.48	1298.58	1149.29	1886.24	1318.02	1757.15	1389.85	1871.16	1944.91	1890.61	629.376	1617.16	1094.94	1631.22	1936.31
712.50351 ± 2.6 POS	24.478	0	5.48091	42.3588	59.8664	43.5395	9.70072	6.29396	0	0	334.47	34.1866	126.429	22.8699	183.071	83.1869	59.1007	262.717	86.5954	167.406	21.6713	177.619	23.9064	5.59072	1.41398	53.0049	44.4345	20.0955	19.9283	15.829	0	9.619	139.27	45.5644	44.2086	15.8339	74.7399	67.222	39.9843	132.307	9.0339	95.1751	29.8074	101.474	26.1217	7.17998	9.19708	131.643	18.3975
713.43721 ± 2.3 POS	0	0	0	0	5.36784	0	0	0	0	0	0	0	2.64232	0	0	52.0136	7.8687	11.902	2.99728	0.277656	5.58146	0.192002	0	0	0	0	0	1.3138	0	0	1.39879	0	0	0	1.76038	2.9288	0.569472	24.261	0	1.3074	0	2.52481	13.6826	0.658887	0	72.6019	0	10.9	65.7895
713.44048 ± 2.3 POS	0	0	0	2.84162	1.69148	1.03064	0	0	2.35422	3.66344	2.86255	0	7.30846	2.10457	2.1337	23.9769	0	0	10.1371	1.09237	2.32943	3.09717	0	0	0	0.89015	16.7385	2.19472	1.04769	0	0	2.24765	4.26835	3.46969	35.6139	8.2944	1.51532	61.4815	1.13104	7.82624	0	9.50185	9.88069	18.6839	0	0	0	0	55.4345
713.44374 ± 2.5 POS	1.07469	11.9013	3.10287	13.6438	151.574	17.4372	16.448	0	4.40378	7.47784	38.5939	19.5735	147.317	41.7476	38.2979	193.263	63.3999	58.7083	47.9838	51.187	130.11	115.095	11.8873	35.5099	7.44033	45.1672	459.552	95.7274	23.224	5.77565	12.8137	29.4114	221.374	70.78	691.52	394.642	78.1701	705.894	253.384	198.383	210.869	351.474	541.448	502.613	0	28.6646	0	47.6595	198.42
713.44737 ± 2.5 POS	569.2	1221.25	1104.96	1649.44	3824.32	1959.89	1465.48	825.792	894.074	1327.77	3023.26	2058.37	3529.16	2617.81	2404.46	3807.84	3045.56	3355.2	2996.99	2819.56	3533.54	3248.94	1303.18	2256.19	1985.2	2495.6	3875.79	2948.55	2190.22	1437.73	1271.74	2252.31	3440.22	2308.83	4246.97	3827.34	2503.54	4260.16	3481.01	3298.85	3371.3	3592.64	4085.47	3738.81	1042.67	2780.18	1786.98	2863.61	3582.1
713.45317 ± 2.6 POS	26491.4	30952.1	31374.1	33892.5	48766.3	35244.4	31868.6	28452.5	29167.7	32431.7	40791.8	34571.3	44655.8	37948.6	36510.9	47622.3	38964.3	44865	39760.1	38409.6	44622.3	42642.4	29324.2	36549.2	35672.6	37301.9	51002.8	40825.8	36270.7	30388.3	30835	37287	44486.8	35104	54829.5	48869.6	35818.8	54551.8	44065.2	43812.6	43810.9	45882.6	52692.2	47994.3	24591.6	38051.4	29531.2	38757.4	45388.8
713.45934 ± 2.3 POS	363.906	752.504	700.027	1197.95	3477.2	1514.67	979.149	572.52	503.483	870.606	2525.7	1420.29	3047.64	2146.79	1787.96	3359.57	2475.34	2825.34	2540.14	2371.22	3064.84	2829.44	920.051	1820.33	1555.69	2014.8	3589.09	2423.45	1739.65	1022.77	875.145	1741.03	3106.14	1835.23	4005.68	3553.7	2031.42	3987.93	3124.99	2921.7	3001.89	3289.26	3810.3	3432.84	609.075	2149.6	1163.98	2328.57	3141.45
713.4626 ± 2.5 POS	8.56297	6.92267	2.81451	26.4863	249.113	44.9583	9.12542	2.32446	6.57954	49.455	78.26	25.7188	303.491	104.511	52.574	454.646	129.266	183.512	81.5125	140.348	295.521	194.697	14.246	48.2561	9.19454	54.5874	620.887	137.942	30.2701	12.6874	22.6945	79.7548	289.892	64.0297	914.088	492.41	79.3187	969.835	291.133	275.516	239.168	453.613	770.883	641.546	0	118.363	4.13948	116.828	532.678
713.46623 ± 2.5 POS	0	0	1.52524	0	7.10507	0.885985	0	0	0	5.49103	3.78817	0	4.03494	4.328	4.19976	5.03415	4.78177	1.36739	1.8814	11.2416	4.54133	41.5012	0	1.11377	0	0	31.41	8.05446	1.11843	0	2.94808	8.79083	6.66213	22.9038	66.0004	12.9114	2.64953	49.1473	7.76939	12.0794	0.982264	37.0928	32.6565	29.6293	0	0	0	0	26.2829
713.49198 ± 2.6 POS	0	2.19083	0	0	22.9061	5.79635	2.21389	0	0	0	39.0523	2.99998	39.3595	13.6243	28.8385	38.7277	15.427	53.9351	22.5961	12.5127	20.2055	20.6754	4.19921	1.9323	5.6691	17.8845	85.001	10.5204	20.0157	8.95667	2.75488	8.89461	88.1825	14.0207	125.271	41.5254	38.7107	124.527	52.6405	104.052	22.0127	95.7419	87.4088	130.058	8.1065	13.7105	8.06153	20.1455	77.9728
713.50105 ± 2.6 POS	33.6503	57.0023	43.7666	54.9768	71.0752	81.5882	24.1205	0	79.7384	57.2573	13.3328	13.0544	50.198	226.417	11.2171	85.0837	34.9779	20.9817	118.823	33.4541	107.903	7.61015	91.5386	124.966	59.7024	123.02	345.444	43.4963	47.1751	53.7489	249.974	113.488	90.9516	58.8852	54.6137	137.421	89.324	95.4598	22.3093	106.537	84.7235	37.7052	94.1564	63.095	201.661	184.156	187.569	125.446	694.324
713.59754 ± 2.6 POS	2432.82	433.29	1543.58	3605.17	3244.38	3804.55	2617.41	1834.42	721.754	938.265	4353.63	3284.73	3751.53	2983.62	4768.33	1468.7	1754.31	4392.58	2869.95	3377.73	1732.79	3821.72	2826.39	1096.19	1412.06	3230.82	2990.28	3466.74	2649.81	2206.95	880.993	1593.19	3973.27	2680.36	3530.42	2530.27	4092.6	1500.79	1719.34	4301.97	2840.77	3550.76	1747.1	3633.01	2846.09	1108.13	1730.03	3183.73	2678.07
714.41082 ± 2.6 POS	0	0	3.94099	0	0	0	0	0	0	0	2.22059	0	0	0	0	4.14456	0	0	13.9536	0	12.1396	0	2.74287	13.684	5.98737	6.58454	19.6643	1.52454	3.66879	4.54108	3.47558	10.0261	6.65668	10.5598	1.8021	1.79269	2.37508	11.5989	0	2.8658	0	0	11.0989	0	0	50.4436	5.02147	0	0
714.44937 ± 2.6 POS	9.20173	8.24989	2.42411	27.8218	226.779	16.5155	11.6877	3.03807	2.31617	18.4967	78.2307	11.4824	175.525	71.8484	38.1936	433.325	83.4749	88.3986	78.543	64.7877	253.981	140.426	1.60351	70.3649	11.8203	54.8571	522.205	58.6934	24.4168	9.15237	10.9402	35.3855	180.42	33.4564	650.363	350.098	56.8236	876.197	217.242	213.49	180.383	294.365	620.681	434.183	0	119.307	0	118.566	384.394
714.45519 ± 2.6 POS	9453.99	11085.3	11207.9	11946.5	15946.9	11959.2	11293.5	10261.7	10434.8	11343.1	13732.4	11618	14310.4	12807.9	12371	15910.3	12684.6	15038	13012.9	12667.4	14707	14055.1	10081.4	12576.8	12343.5	12623.3	16665.3	13397.6	12602.6	10512.4	10779.8	12689.2	14367.8	11510.8	17248.8	15498.8	11682.6	17724.1	13984.9	14368.6	13971.8	14471.8	17000.4	15159.6	8404.59	12856.4	10012.2	12827.1	14033.7
714.46137 ± 2.3 POS	2.42161	1.81738	2.2059	5.42308	104.165	8.3038	6.65136	0	0	7.56687	28.2494	8.67476	110.928	39.2584	12.3691	249.866	22.6609	61.8358	20.9056	46.7015	126.272	62.6617	5.87122	18.5603	2.57159	25.5249	356.318	35.7718	13.8199	0	3.76916	23.0705	119.295	16.5007	495.533	223.545	22.5897	612.357	117.859	124.395	65.7848	198.593	402.325	304.531	0	38.9994	0	49.5838	262.945
714.46465 ± 2.3 POS	0	0	0	0	0	0	0	0	0	0	0	0	0	0	0	0	0	0	0	0.481841	1.16044	8.48747	0	0	0	0	0	0.457111	0	0	0	0.886642	0	3.85565	0	0	0.576785	3.01295	0	1.25462	0	1.03853	0.438678	1.12616	0	0	0	0	4.72831
714.59852 ± 2.6 POS	23.8933	0	0	70.7168	75.3817	92.207	27.1629	17.2728	8.28854	6.36612	361.894	80.0865	221.286	20.2875	446.149	2.85761	4.95252	351.802	33.4875	128.813	9.29781	170.369	70.6107	26.8262	10.2686	114.399	124.338	97.2566	115.619	24.8921	13.6442	4.77317	333.477	68.9784	185.061	30.2484	357.99	14.2339	10.7416	404.054	39.4616	209.253	3.12233	278.736	8.0225	0	0	85.8504	25.9804
715.45128 ± 2.6 POS	246.204	626.071	517.779	791.683	2267.15	869.488	699.781	374.245	438.869	663.294	1533.81	794.743	1912.33	1303.62	1094.76	2278.8	1557.73	1810.59	1404.17	1299.08	2010.97	1748.21	544.828	1279.12	1060.37	1183.36	2223.41	1443.22	1115.94	691.499	667.357	1206.44	1836.56	995.011	2291.37	2161.59	1118.57	2499.16	1895.24	1628.38	1755.34	1835.35	2454.12	1918.36	336.453	1498.15	723.923	1395.13	1761.83
715.45967 ± 2.6 POS	212.33	460.449	416.108	627.569	2022.62	681.134	593.847	280.414	271.658	524.899	1388.67	741.489	1694.64	1062.72	926.157	2125.93	1276.96	1598.62	1245.6	1118.88	1855.5	1547.37	470.611	1035.68	847.507	1071.52	2129.02	1223.17	999.328	546.263	469.605	935.992	1701.35	860.073	2224.48	2007.25	979.431	2373	1725.86	1517.36	1548.18	1716.42	2212.93	1824.64	265.938	1219.22	492.805	1208.19	1673.9
716.42747 ± 2.6 POS	574.119	5448.45	3287.68	472.867	2240.5	2216.41	1327.52	821.819	5672.05	5892.35	2005.35	993.711	3447.83	5635.06	471.608	4501.66	2693.15	287.557	2401.86	469.393	4934.88	119.385	1897.79	7015.83	5846.47	1051.77	4237.15	3835.68	2041.12	2404.21	7913.68	7591.65	3213.45	2534.37	4159.53	5614.18	1761.74	5355.95	3591.37	1168.28	3425.13	1015.24	5862.59	381.586	3634.68	9861.3	8414.2	1644.77	4403.5
716.44795 ± 2.6 POS	16.8834	260.601	116.445	58.1238	32.3133	102.104	27.3343	1.99254	291.142	312.176	25.2737	4.54273	69.5986	250.429	0	277.81	38.2523	0	126.8	58.5733	299.466	0	118.706	1219.14	313.653	95.4201	332.71	123.667	113.495	131.035	1195.11	661.221	137.175	80.5985	151.342	226.195	92.9846	316.385	65.3059	72.4627	128.591	45.795	292.355	5.85978	0	1128.62	592.819	36.981	60.9582
716.45417 ± 2.6 POS	0	0	0	0	15.5674	0	0	0	2.10963	1.58293	0	0	2.40943	1.77182	0	26.9118	5.98246	0	2.66747	3.90446	10.2081	9.23128	0	23.6865	0	2.52398	36.644	8.55054	1.37724	0	2.35165	3.92378	8.33066	0.290655	10.2924	13.4515	2.02384	43.2487	10.2392	11.2961	12.2672	9.15207	16.8167	15.7861	0	3.30488	3.59264	6.5385	6.04363
717.43054 ± 2.6 POS	38.3623	677.255	239.384	87.6748	93.556	222.358	121.173	16.7968	723.655	877.42	54.2311	4.83652	237.607	956.206	0	673.984	212.231	17.3689	331.684	53.431	784.615	3.16401	188.351	1426.21	805.016	102.346	647.911	331.131	159.576	186.972	1616.9	1694.5	235.288	180.089	462.599	1162.64	75.5053	1192.03	309.516	101.91	292.43	41.2046	1328.84	11.3144	201.063	3190.84	2355.22	64.4169	584.684
717.45107 ± 2.6 POS	0	28.1935	0	3.83191	0	0	0	0	22.842	18.4455	2.81833	0	1.44327	12.0597	0	0	0	0	0	4.49061	17.3259	0	18.5187	253.883	28.0443	9.42355	52.8264	8.5756	2.74398	14.9699	205.856	9.53345	28.9641	8.06659	7.83088	0	10.8838	15.2252	1.95489	1.7314	11.825	6.69455	8.94573	0	0	14.9702	10.9865	5.51372	0
717.59157 ± 2.6 POS	403.535	121.433	254.428	580.02	423.307	639.819	218.342	163.021	163.457	234.635	693.043	517.67	452.438	258.665	784.545	102.828	90.0825	565.392	418.136	359.767	199.612	396.656	1021.65	422.147	341.248	1231.63	1009.75	992.595	660.675	659.487	921.755	544.873	1398.06	740.249	1042.62	291.156	1834.35	194.505	191.282	1446.81	782.733	804.04	265.98	1076.5	589.041	51.9062	195.035	606.083	243.327
718.41987 ± 2.6 POS	0	6.52431	0	3.88276	0	5.04848	0	4.00404	0	0	0	0	3.84366	2.74495	0	8.9847	0	0	0	0	19.1543	0	86.3098	20.9236	32.1441	4.48852	253.571	49.8	13.7497	26.186	51.5433	30.4893	58.6888	40.1412	6.54459	15.4923	4.42406	11.4036	10.1959	18.1318	29.8307	2.11331	69.142	2.20912	0	0	0	0	23.1125
718.57509 ± 2.6 POS	899.143	378.634	786.681	2193.6	1707.28	1856.96	973.322	679.704	165.662	677.555	1151.55	1360.28	1820.83	1568.41	2426.26	580.46	477.514	2175.39	1016.31	1899.78	396.063	1174.18	1404.66	735.52	430.706	1798.99	1613.96	1594.53	1018.7	1431.94	597.242	680.508	1815.82	1274.1	1379.39	965.479	2232.25	351.197	342.803	1936.61	865.286	1746.04	318.793	1028.81	1270.46	595.211	399.131	1879.47	1303.69
718.59458 ± 2.6 POS	32.4186	33.5918	31.3967	14.2283	35.0509	51.9445	11.4363	11.8033	12.3613	4.84725	17.6012	16.9142	0	31.9476	15.7806	6.05866	0	19.2823	60.8612	11.7266	16.6811	3.04443	39.857	71.8857	38.3149	95.6147	67.1985	0	51.3783	27.8207	229.644	45.4654	26.3764	22.3124	4.87024	11.9859	85.1819	13.5369	5.96099	50.2215	32.3157	8.72864	11.218	11.4827	6.38511	0	14.0221	20.1278	0
719.53437 ± 2.6 POS	31.4778	153.304	61.1062	7.6237	3.55806	143.999	140.133	19.3579	139.525	186.325	12.7524	0	147.211	178.366	4.30498	95.5332	20.5714	46.6304	131.546	1.50899	158.219	7.72399	369.498	388.671	169.939	50.805	346.506	136.632	126.224	128.197	456.231	211.515	98.6837	143.567	37.7087	52.305	36.2695	37.9572	27.311	85.5711	134.469	1.95495	158.056	1.74379	193.153	204.321	125.48	14.3818	137.503
719.57864 ± 2.6 POS	5.90819	16.7671	22.3344	29.5617	23.6261	63.0865	8.9993	3.60324	5.91107	15.532	8.63116	19.3748	20.4204	36.6621	32.5492	12.103	10.3455	42.7604	35.2357	36.0993	11.3668	8.72028	94.4126	113.142	18.8503	75.4505	89.6194	47.9891	79.5794	92.8728	60.3788	35.6315	93.3719	44.0477	17.8811	22.3983	74.905	18.0255	7.43995	61.2255	23.8315	62.0963	7.54836	35.069	7.52713	26.4134	20.6836	7.6156	29.6664
720.48143 ± 2.6 POS	0	19.8523	0	0	0	0	0	0	38.3373	18.2077	2.11244	0	7.5766	2.93958	0	15.8981	2.5143	0	7.60435	0	3.84522	0	13.5238	241.547	53.7292	10.6971	9.0605	0	0	4.21608	185.969	78.5259	3.79838	0	2.3983	0	0	26.7129	0	20.0936	4.33651	0	50.9242	0	0	18.4444	5.67937	0	0
720.53692 ± 2.6 POS	0	8.66606	0	0	0	10.3047	0	0	9.17877	8.94497	0	0	45.3529	6.4886	0	4.1329	0	0	22.793	0	4.16662	0	42.5167	58.5803	22.1336	1.36708	15.5511	5.38157	9.47885	2.07636	54.2402	19.6104	4.06078	4.37591	4.64803	2.27329	0	0	1.8232	0	14.4886	0	26.4552	0	0	0	0	0	4.96723
720.55393 ± 2.6 POS	6579.04	3788.56	5852.72	5867.58	5354.85	5281.39	5170.38	4522.86	4103.14	5322.83	5012.75	5654.14	4941.26	4702.89	6039.92	3903.31	3919.31	5358.14	4558.12	5324.19	3629.69	5520.6	4855.09	2461.65	4166.22	4297.92	3758.18	4109.77	3891.61	3468.25	2883.76	4176.73	3751.5	4023	3732.26	3374.53	4312.36	2637.04	2952.39	4081.07	3278.87	3763.54	2603.33	3639.32	4735.18	3169.83	4201.23	4483.59	3787.27
720.59019 ± 2.6 POS	4363.49	3115.43	4201.65	5994.16	4536.24	5406.43	5083.41	3672.24	2511.43	3595.67	4585.23	5126.73	4518.18	4564.82	6505.36	2871.12	2793.42	5420.39	3768.85	4271.2	2724.49	4143.95	5511.36	5217.11	4334.28	6036.11	4893.89	5702.86	5389.15	5044.31	3527.19	4224.12	5616.14	5232.51	4946.29	4558.41	6973.98	3202.01	2866.52	6243.52	4353.63	4299.32	2891.38	4259.83	2316.4	1667.53	1648.74	3545.82	2235.3
721.47883 ± 2.6 POS	6.80714	5.0653	0	0	0	0	0	0	0	0	2.48872	0	0	22.3038	0	3.96366	0	0	20.8071	7.70352	32.8356	0	17.9402	27.2857	4.56225	28.2467	22.5041	15.2767	8.41402	8.46041	86.8097	29.6973	22.9114	12.4276	15.4547	1.81806	35.2185	10.9255	3.00205	18.6364	6.07429	35.3537	12.8901	31.9482	0	132.443	37.6192	31.9193	186.851
721.55821 ± 2.6 POS	1480.54	110.72	903.501	1174.49	1657.37	840.966	649.445	215.297	182.25	600.897	1015.62	1344.77	1509.64	745.93	1819.19	601.518	466.386	1261.65	761.863	1464.29	425.307	1755.08	667.918	31.7911	260.388	528.976	635.219	416.431	253.494	84.5944	42.0142	280.902	481.128	424.532	650.263	351.18	713.043	117.593	174.911	650.433	196.571	667.506	83.2959	586.478	581.643	160.504	419.505	816.622	730.911
721.59456 ± 2.6 POS	411.937	114.601	282.037	1432.88	1062.74	1098.7	774.43	130.435	118.418	132.164	840.487	954.402	1254.08	743.428	2296.38	160.718	101.547	1555.53	430.941	760.474	144.468	682.231	1174.45	819.246	444.586	1866.68	1477.91	1694.94	1097.58	872.066	458.74	429.062	2051.51	1409.31	1792.1	1341.25	2789.32	473.521	180.947	2217.04	903.438	1194.42	223.155	1217.42	36.8466	15.7369	26.4342	381.489	67.4314
722.54668 ± 2.6 POS	56.8521	12.8852	0	50.4607	388.361	99.218	30.5645	27.7642	7.93619	35.2881	449.017	182.777	684.499	80.4282	188.265	58.0197	134.823	464.227	450.178	554.36	195.058	683.569	168.811	94.65	6.36376	172.168	651.273	264.914	111.977	110.78	142.529	83.7467	847.031	154.671	1141.64	181.864	268.25	208.012	254.309	664.662	655.35	733.142	582.116	1042.52	90.9798	74.151	5.42624	189.781	266.547
723.48417 ± 2.6 POS	0	0	2.23363	0	0	0	0	0	2.54803	2.9872	0	0	2.74891	2.7227	0	0	4.47944	0	3.78756	5.54662	2.2485	0.974067	0	6.81666	0	0	26.2577	4.08265	1.76224	0.945471	5.12261	4.275	5.53935	2.048	53.9061	11.6304	3.17073	48.019	12.0256	3.70204	10.1528	9.01363	27.4687	6.17588	0	12.8446	0	0	81.9221
723.4879 ± 2.6 POS	9.99486	29.8599	24.6991	4.82659	182.983	12.2816	23.0242	15.5173	21.2607	29.6475	48.2207	19.6822	146.167	125.569	13.077	450.406	322.97	84.9942	239.527	103.261	486.325	62.4224	53.844	223.189	45.9766	77.5107	849.323	106.343	163.908	96.3676	126.059	188.654	352.669	85.4697	785.504	912.094	121.317	1628.91	989.588	188.882	761.102	457.555	1286.31	537.198	187.872	1047.14	558.068	849.885	2236.85
723.49386 ± 2.6 POS	11056.6	12854.4	13701	10167.8	15183.8	10575.1	12248	11864.9	13341.2	13629.2	12848.9	11602.6	13925.3	15755.6	9956.56	17245	16900.7	13245.4	16509.4	13815.1	18399.3	12374.9	13899	17526.2	15580.2	14250.9	21366	14044.5	17742.7	15390.5	17023.9	18322.3	17452.6	14410.7	19154.3	20792.4	13534.7	24413.8	21252.6	15744.4	20932.7	16867.9	23097.7	17157.4	18661.5	25556.5	21879	22915.3	30359.9
723.49983 ± 2.6 POS	4.9894	10.8713	8.1346	2.87036	76.2797	1.48637	12.3226	7.34209	13.8798	44.0609	12.2035	9.43625	56.9686	67.8444	9.44081	161.757	129.057	39.5056	102.736	131.765	235.987	60.6764	18.489	99.8969	12.5678	33.9781	459.192	117.652	78.4954	41.191	54.4128	163.916	166.065	41.9705	429.925	438.172	51.3668	1055.65	505.464	113.838	356.691	250.726	818.109	291.128	40.3101	546.313	207.836	462.254	1629.32
723.50356 ± 2.6 POS	0	0	2.04199	0	0	0	0	0	4.16116	2.97333	0	0	0	1.88318	0	0	3.34573	2.71159	4.22705	8.76475	4.59913	11.3718	0	8.24625	0	0	11.1956	6.17006	1.56059	0	2.79109	7.22363	1.19453	6.84079	32.9704	6.93199	4.82407	33.4106	6.12359	3.21725	10.1565	9.25717	17.8349	1.14438	0	12.2836	0	2.97944	77.1082
724.49813 ± 2.6 POS	4371.45	5291.52	5748.7	4085.41	6288.13	4432.45	5074.49	4782.7	5569.27	5699.88	5450.52	4905.52	5674.76	6604.45	4115.17	7006.88	6841.68	5419.78	6790.44	5757.51	7346.67	5186.3	5843.06	7295.03	6622.23	5988.93	8303.54	5878.7	7389.03	6477.28	7121.18	7642.07	7033.53	6019.53	7272.19	8041.66	5543.62	9004.31	8243.32	6437.04	8242.17	6709.34	8708.21	6692.82	7743.24	10242.5	8878.07	9050.83	11022.1
725.48831 ± 2.6 POS	0	28.1517	0	0	2.16492	0	0	0	23.2128	10.4436	2.53816	0	28.4003	52.661	3.49818	79.6132	33.3598	6.18101	20.2869	9.67989	27.8341	13.9843	42.2698	158.033	36.533	41.5805	354.229	74.4702	78.0199	59.3777	112.688	68.7371	111.245	88.5931	7.87238	70.5189	23.5876	149.243	45.5483	68.7336	68.8332	54.6759	90.3054	83.1582	15.2122	336.395	22.3393	21.2617	293.993
725.49993 ± 2.6 POS	10.0064	27.1569	4.80335	2.45799	48.6238	3.93816	11.0644	13.3597	17.5196	6.32159	25.0394	4.26461	50.1747	62.5995	4.35775	179.54	148.05	43.9149	122.636	41.6452	137.959	17.3502	22.0643	122.365	52.3835	35.2823	324.759	36.1227	82.1161	39.0728	86.9832	114.906	137.535	28.366	255.03	293.302	33.1177	675.314	356.174	86.0794	266.339	136.374	513.006	158.09	116.857	640.704	325.978	356.588	1017.85
725.50893 ± 2.6 POS	175.182	123.231	98.9995	224.85	1170.05	404.622	168.546	134.674	121.339	176.769	660.34	481.987	1005.59	634.034	470.66	757.898	591.872	1047.1	1487.94	1410.46	971.392	1242.05	186.555	243.491	90.589	323.488	960.208	420.012	291.84	125.149	83.3373	312.762	665.868	252.35	1073.6	739.378	414.749	744.868	647.498	622.042	1205.3	1100.5	924.624	1046.22	104.449	433.943	104.592	536.542	636.451
725.52056 ± 2.6 POS	0	0	0	0	0	0	0	0	0	0	0	0	8.17435	15.8414	0	0	0	0	0	0.57138	3.66005	0	4.2652	2.37903	0	0	19.0795	0	2.64998	0	3.8398	3.29053	0	0	0	9.40604	0	1.57723	1.90364	0	3.33423	0	0	0	0	0	0	0	0
725.55019 ± 2.6 POS	24.4541	64.9639	24.5705	75.3075	45.0476	30.4092	10.8008	3.2829	25.0045	12.1509	9.44695	15.7437	3.18275	68.8872	8.92457	11.1878	3.18424	13.8976	80.3074	58.6298	94.1721	0	104.068	357.512	47.0551	173.979	203.405	37.1813	77.4054	110.555	495.194	85.2307	110.019	42.2095	39.8083	22.6983	208.417	52.211	8.88024	107.404	86.8973	77.0218	36.2489	49.0588	0	30.5778	40.3016	47.8738	3.51229
725.55656 ± 2.6 POS	1243.78	1271.83	1757.73	3043.86	2998.12	2466.5	1062.37	1125.03	1323.25	1526.98	2444.46	1825.73	2437.17	3037.6	1519.88	1759.53	1477.1	2302.87	3473.4	2708.59	2892.56	1628.92	3917.37	6478.47	2994	5734.76	6513.77	3903.05	4131.3	4657.47	9346.22	4369.22	5128.19	3328.88	4164.9	3205.74	6346.67	3433.55	2680.68	4865.14	4897.76	4005.51	3358.46	3953.16	3461.19	3241.6	4089.99	5124.36	3748.89
725.56294 ± 2.6 POS	23.2254	54.6366	31.4145	76.7828	40.9864	28.4211	8.42487	0	29.0712	12.2931	7.17022	8.34606	2.64356	67.8655	4.39589	9.56695	0	12.1922	68.2863	57.6707	80.7522	0	102.211	334.17	40.5583	158.384	196.999	34.2038	65.8547	104.252	473.989	171.331	100.035	37.1418	29.3409	19.6342	204.501	48.7646	7.75172	96.4232	73.6826	65.5937	23.311	39.6764	0	24.8967	38.4978	46.0086	0
726.37329 ± 2.6 POS	0	17.1952	0	0	0	0	0	0	4.34802	0	5.33767	0	0	0	0	9.5195	0	0	0	1.91361	28.9281	0	2.75544	97.8202	5.5418	2.23766	33.7036	1.58383	3.02396	4.07411	45.1129	12.8877	14.6804	4.37585	1.73041	0	4.38701	17.5308	0	0	0	4.21854	4.32055	0	0	156.102	5.5123	0	0
726.49323 ± 2.6 POS	0	0	0	0	0	0	0	0	0	0	0	0	0	0	0	0	0	0	0	0	3.67336	0	0	8.33443	1.22413	0.418735	84.9157	2.77164	2.94501	4.14261	0	2.85527	24.2343	4.53183	0	15.7563	0	5.27807	1.65803	2.81285	7.80017	9.20499	5.84143	6.41695	0	0	0	0	4.96627
726.51429 ± 2.6 POS	4.8051	0	3.76484	0	34.2995	6.39271	5.19458	2.36279	0	0	5.27533	9.38826	28.0508	16.1936	7.81436	13.227	9.13097	10.0653	39.705	53.7453	24.5571	49.173	1.51175	1.80804	0	4.60035	27.0882	3.94718	8.29815	0	0	1.42592	19.3744	4.49613	56.9488	17.1017	3.89254	14.6171	11.8459	17.0287	42.6271	35.3148	16.3001	20.2576	0	3.28989	0	11.2947	16.7435
726.56168 ± 2.6 POS	238.745	400.83	363.648	725.007	420.206	383.023	104.92	83.5506	335.986	203.589	255.133	300.704	213.584	543.109	150.292	152.394	165.335	305.054	632.905	455.998	574.486	103.868	871.622	1997.94	491.846	1440.47	1844.77	674.371	849.713	1019.54	3178.07	986.9	1246.18	569.719	1018.08	525.01	1663.84	720.171	433.031	1115.44	1136.13	847.763	695.905	874.797	293.073	437.143	570.106	1159.4	793.649
727.46738 ± 2.6 POS	0	1.91431	0	0	2.40024	0	0	0	0	0	0	8.156	0	0	0	40.6901	14.3389	0	7.24579	0	30.1935	0	2.93321	6.44397	0	1.53653	5.68117	0	0	0	0	1.85337	4.77442	0	7.86996	7.9429	0	102.771	19.0832	4.37795	10.9576	10.0032	61.7661	5.92114	0	14.9349	0	0	27.987
727.56392 ± 2.6 POS	25.9896	52.9785	20.7528	52.9369	21.7559	37.1923	8.81025	0	10.4291	2.9372	6.33458	10.9282	0	51.7307	7.91868	4.98532	0	0	47.9998	27.5307	30.3681	0	71.2559	203.322	30.223	111.462	118.041	30.1384	45.6425	75.7901	357.934	55.5031	63.0799	17.821	15.435	8.89067	129.288	22.3059	5.02417	47.7118	33.1149	47.5572	14.8988	17.1698	0	8.49182	26.3169	27.6687	0
727.57222 ± 2.6 POS	11.6881	44.3351	13.6143	88.7771	35.0229	58.7421	4.65108	5.69142	19.3717	8.51499	15.3499	24.4915	0	60.6059	14.1783	5.47977	0	0	53.0304	62.5056	42.1508	2.3875	101.091	121.632	26.2567	98.1873	89.5839	38.4947	30.5678	81.348	142.098	37.6863	56.9404	27.3464	5.74313	6.42582	116.027	25.4636	0	43.1618	23.5334	48.9582	16.1508	3.67848	0	6.42911	19.2308	48.5263	0
728.52166 ± 2.6 POS	6872.91	5629.55	6890.08	6798.02	7980.67	6433.54	6479.36	5730.47	5956.01	6464.46	6283.05	7473.3	7014.48	7891.76	6569.7	6746.93	6187.42	6519.51	6819.12	7853.87	6340.74	7355.58	4930.35	4396.55	4720.52	5188.3	5478.99	5134.2	4993.16	4445.9	4200.7	5278.7	4789.93	4789.53	4806.5	5552.09	4637.83	4436.05	4720.98	4914.16	4783.21	5442.24	4387.66	4953.53	8148.78	8228.65	8307.87	9735.07	9412.67
729.52326 ± 2.6 POS	1071.77	559.187	1138.8	1291.67	2565.18	1118.25	1029.3	434.193	644.609	876.917	1360.64	1909.8	2083.84	2361.13	1506.96	1946.32	1517.38	1527.42	1782.21	2400.58	1586.61	2166.41	488.101	317.428	336.998	554.443	1095.69	567.256	455.485	283.731	234.098	593.552	613.829	423.439	723.201	1201.34	488.389	710.098	658.261	608.08	589.205	1166.67	583.201	899.436	2468.55	2394.94	2400.13	3200.28	3037.55
729.58431 ± 2.6 POS	0	4.97839	0	5.45026	5.41316	4.31298	0	5.89714	6.50909	0	4.41757	5.93083	6.10996	6.21176	11.2895	8.85238	2.25123	0	5.70326	8.43938	6.29345	8.36459	3.22694	21.2348	0	13.9813	18.5302	0	4.10294	2.77966	0	0	1.25541	0.0435025	5.7746	0.964119	22.9752	3.08727	0	8.1151	2.10236	4.67879	6.90395	22.0644	19.8816	33.4491	30.4608	76.618	317.832
729.59038 ± 2.6 POS	10996.6	11333.2	13732.1	14288.1	11384.6	12569.9	14098.8	11537.5	11705.1	11219.3	10169.3	12118.5	10623.7	12176.7	13340.7	9950.07	8035.06	11064.3	10508.5	10537.6	10748.2	10560.7	10202.1	10260.1	10069.4	10647.1	10599.3	9554.11	11561.8	9728.13	10652	8853.01	7971.29	9203.6	7773.4	6856.55	12673.1	7140.41	6366.02	10200.7	8166.79	9261.62	8035.99	8840.62	17802.3	15763.2	17930.7	16703.3	18107.4
730.40671 ± 2.6 POS	4.09397	325.136	36.9085	7.06789	2.6938	12.83	0	0	198.799	231.955	9.22877	0	33.1177	9.67617	0	335.992	12.3862	0	56.3313	0	181.833	0	13.5181	309.064	115.188	18.4572	76.4323	13.5822	7.96454	18.8047	368.035	218.536	27.2006	17.7448	12.9978	12.4492	9.23265	114.111	10.6025	6.90288	15.2455	0	150.124	0	0	1870.79	550.603	4.34877	0
730.53978 ± 2.6 POS	3305.24	809.877	1232.12	1475.49	2025.73	2400.36	2087.17	2085.53	1034.92	1251.16	2061.51	1533.85	2601.42	375.618	2106.63	1600.06	964.945	1448.28	585.202	1194.28	1044.56	1365.2	123.548	10.1339	13.8496	13.9808	51.967	47.9714	42.5801	57.9423	13.6148	12.0104	43.3179	4.8829	27.9198	0	21.6114	11.9094	8.795	16.5466	0	17.2844	9.21429	17.6405	3311.82	1342.81	1860.36	1888.91	2262.76
730.59568 ± 2.6 POS	4931.57	5077.17	6282.19	6543.89	5250.65	5759.5	6460.72	5161.76	5232.68	5013.07	4765.65	5566.83	4901.31	5557.46	6079.76	4581.95	3751.77	5083.91	4867.22	4862.83	4905.92	4842.96	4532.45	4591.4	4536.51	4825.05	4843.75	4387.43	5282.06	4411.79	4828.03	3824.58	3711.89	4281.5	3671.69	3172.11	5773.45	3291.08	2914.46	4646.15	3806.8	4303.28	3720.06	4050.49	8058.03	7104.93	8038.67	7537.88	7673.15
731.57439 ± 2.6 POS	0.528434	0	1.13156	3.58807	5.98889	20.0567	0	1.37248	14.6161	1.81207	16.3422	6.06746	28.5327	1.64358	78.8452	2.31683	7.99423	19.7843	8.3565	10.761	0	21.5526	11.6207	43.1919	1.20192	19.3345	9.46103	15.4876	7.47577	0	9.49121	2.0487	27.9919	23.0742	31.966	7.26471	72.1309	5.30911	2.80004	109.738	16.06	40.777	2.64739	56.0866	0	0	0	0	3.28353
731.5782 ± 2.3 POS	10.1489	1.59921	2.48552	14.307	20.0442	75.5053	3.69496	10.1065	42.4486	16.0796	76.8045	41.4958	69.3699	6.63233	176.778	2.29254	21.586	96.4193	20.5171	37.9064	3.89559	68.5004	33.2957	62.5221	1.18141	52.0191	41.4141	44.3505	29.9401	15.6561	17.9611	5.59207	97.7167	36.619	85.8004	17.5036	185.133	12.4285	5.43668	226.146	37.6386	91.0039	9.64026	140.13	0	2.77161	0	3.16164	6.69234
731.58163 ± 2.3 POS	79.0447	6.47709	13.0124	139.41	173.552	400.725	22.0842	36.6321	77.8463	22.2669	509.081	256.581	658.273	87.4382	1121.87	11.58	46.4495	481.949	161.435	362.52	21.5268	623.361	172.433	126.06	15.3083	229.648	160.954	322.34	80.6369	60.514	69.3682	12.2176	588.879	220.231	605.743	87.7098	835.594	41.5061	37.5311	785.156	151.61	653.333	29.3711	907.994	12.6585	6.47275	0	81.4555	56.2488
731.58506 ± 2.3 POS	517.154	28.1455	104.458	1217.26	1105.67	1662.13	358.018	246.272	148.189	79.9106	1953.99	1207.94	2065.15	646.506	2864.35	98.343	234.935	1760.79	893.171	1531.58	178.601	2120.1	680.52	240.432	89.8578	956.021	856.538	1414.41	430.477	301.271	166.655	104.311	1734.64	824.686	1817.97	571.372	2249.53	199.66	296.902	2060.28	741.609	1875.35	161.095	2049.06	323.564	28.2431	41.4004	681.504	585.119
731.5885 ± 2.6 POS	2385.62	164.146	738.83	3465.42	2919.36	3884.92	1972.23	1446.1	390.855	421.545	3893.58	3440.81	3716.04	2529.92	4805.74	1103.35	1404.93	3757.75	2738.05	3500.13	1150.95	3949.64	2442.06	603.213	684.52	2975.46	2475.1	3370.5	1758.79	1548.21	511.393	790.761	3501.14	2633.28	3382.56	2206.11	4107.6	1099.63	1474.01	3870.02	2593.57	3528.65	1102.37	3700.09	2056.64	254.501	640.692	2566.57	2202.92
731.59231 ± 2.1 POS	5471.01	1559.15	4010.51	6307.74	5156.29	6804.31	4832	4507.77	2328.56	2787.84	6507.74	6072.5	6120.04	4909.22	7870.43	3002.92	3607.78	6394.69	5024.68	5863.83	3372.61	6451.84	5247.49	2544.01	3197.35	5420.34	4500.31	5842.24	4482.31	4324.93	2350.48	3229.4	5783.68	5017.77	5398.87	3996.48	6704.48	2808.47	3386.62	6454.17	4500.74	5571.71	3069.6	5894.66	4673.23	2231.69	3319.1	4776.33	4017.09
731.59536 ± 2.3 POS	8210.6	3854.53	6194.42	9104.47	6820.64	9469.26	7010.16	7217.59	4945.42	5177	8988.42	8354.55	8154.19	6772.08	10836	4283.41	5009.66	8909.96	6794.35	7933.68	4629.71	8570.5	7479.59	4332.03	5076.72	7456.71	6226.55	8134.58	6336.55	6240.21	4529.51	5047.68	7924.91	7002.53	7343.82	5595.17	9039.38	4124.98	4826.65	8938.94	6336.62	7704.8	4343.62	7985.6	6474.19	3362.13	4561.74	6473.64	5604.29
731.59879 ± 2.3 POS	22226.2	12274.3	17374	24325.5	18140.6	25189.7	19616.5	19713.9	14574.7	14898.6	23578.5	22538	20533.5	18341.6	27072.7	11791.3	13781.8	23215.9	18187.9	20515.5	12911.9	21804.6	20448.6	12940.5	14451	20074.1	16401.2	21586.4	17804.9	17335.5	13669	14330.3	20748.4	18617	19097.8	14786.3	22762.1	10893.4	12903.6	22823.1	16819	19719.3	11631.8	20431.1	18012.3	10993.8	13440.2	17462	14406.3
731.60528 ± 2.6 POS	307612	165503	236776	345524	270815	365093	270710	271423	198942	203266	348551	325511	320731	263826	416572	166954	196150	343963	267022	309749	183609	336754	288452	179027	198649	290843	242797	315742	248592	241179	186865	197905	310629	270821	288826	216006	353076	156230	184802	343989	245628	300179	166612	313823	253781	149581	186266	255310	214427
731.61176 ± 2.6 POS	22172.2	11923.6	17077.7	24898.9	19579.9	26345.6	19538.8	19526	14294.8	14650.5	25158.5	23532.4	23158.5	19223.2	30065.7	12047.9	14182.6	24792.2	19328.7	22736.3	13282.4	24704.2	20810.6	12914.6	14314.9	20969	17510.2	23014.8	17944.7	17391.2	13453.5	14694.9	22425.5	19849.2	21155.7	15751.9	25532.7	11354.7	13360.1	24828.2	17745	21793.7	12149.2	22806.6	18279.8	10778.9	13410.9	18420.9	15522.2
731.6171 ± 3.6 POS	11748.8	5354.82	8825.8	13596	11660.1	14997.6	10295.7	10150.5	6861.48	7227.65	14763	13485.2	14384.7	10888.6	17962.3	6814.44	7905.13	14661.7	11314.8	13763.5	7404.26	15054.9	11251.4	6460.33	7403.1	12004.4	10665.6	13631.5	9516.86	9257.19	6622.16	7530.42	13785.6	11636.7	13159.2	9563.91	15756.2	6743.54	8023.59	15152	10714.1	13613.9	6943.4	14243.3	9856.75	5271.59	7132.69	10574.3	9516.62
731.62206 ± 2.3 POS	1934.98	102.262	591.965	3105.84	2491.03	3557.6	1599.83	1066.85	319.686	269.905	3513.96	3007.48	3277.45	2113.62	4363.33	661.171	999.735	3392.71	2275.71	3034.61	719.873	3465.4	2105.51	477.637	498.404	2568.58	2034.64	3005.86	1412.78	1214.34	381.313	561.452	3098.54	2220.35	2983.78	1745.43	3648.2	782.572	1065.87	3464.19	2125.42	3089.95	751.672	3223.03	1665.51	129.526	402.1	2148.16	1809.14
731.62549 ± 2.3 POS	437.256	18.9243	75.2106	963.857	800.195	1432.58	255.916	286.604	130.029	58.6931	1720.24	1057.3	1812.84	484.699	2648.18	60.3136	178.946	1528.16	661.601	1348.69	128.726	1811.15	596.132	198.366	75.7314	784.064	691.042	1155.82	362.563	254.431	153.316	89.6722	1576.18	698.829	1546.99	442.162	1974.84	159.131	198.967	1810.54	584.918	1592.07	126.013	1843.84	210.722	19.7307	40.514	521.549	436.991
731.62892 ± 2.3 POS	47.0585	3.97095	9.51711	129.226	115.491	269.364	24.2126	25.2581	64.407	22.7429	370.952	182.007	546.061	41.1668	824.6	6.96695	43.535	413.22	102.14	299.453	26.7059	478.584	125.912	106.612	13.4653	171.963	136.677	219.089	76.4257	40.9376	55.3995	17.4217	433.358	153.655	448.094	56.1264	657.537	29.7247	26.6094	591.107	101.333	485.777	20.6051	637.929	0	0	0	44.1149	36.7001
731.63235 ± 2.3 POS	1.8844	0	0	19.0271	13.7643	65.9145	3.09495	5.84406	32.0778	6.45314	77.0279	32.6681	52.7099	11.0656	189.409	0	16.2071	54.474	14.2167	52.0919	4.95229	90.7424	30.4187	67.2675	1.36859	51.3602	25.7174	35.9201	20.9983	10.086	26.2088	3.33806	100.915	43.498	98.6476	17.5917	147.369	5.95529	4.53585	218.774	33.908	107.268	8.62444	156.375	0	0	0	2.75838	3.88561
732.41619 ± 2.6 POS	0	7.93153	10.208	0	0	8.05657	0	0	25.0254	13.0718	3.47785	0	13.1177	0	0	12.0549	2.99153	0	11.9463	0	25.6038	0	3.46052	80.5622	30.7575	5.23422	40.7692	2.89574	0	2.22845	62.3165	30.6535	10.587	8.72987	3.31954	5.91304	4.46985	39.8319	5.94751	6.89933	11.247	0	36.1196	0	0	19.9413	20.6622	0	0
732.42269 ± 2.6 POS	991.975	8016.92	5561.03	579.824	2759.74	3360.61	2713.19	1379.58	7601.16	7407.25	2619.51	1895.1	3982.69	5602.77	528.429	5943.77	3643.12	411.88	3146.51	828.522	5730.64	134.854	2672.48	9777.45	7786.63	1767.11	4694.17	4711.36	3792.39	3244.91	10251.3	9138.46	3682.78	3576.39	4514.52	5485.12	1904.77	6626.9	4223.52	1327.57	3933.07	1473.61	6556.33	432.124	3145.42	10842.3	8810.4	1445.45	3818.09
732.54196 ± 2.3 POS	2.5823	3.47224	0	5.53786	13.3792	19.3396	7.71723	13.4158	18.4787	0	18.4631	24.714	143.456	8.00171	46.5196	14.8398	15.3819	3.94981	15.199	30.0465	5.19399	26.06	1.01669	7.58561	0	3.88062	0	2.09716	2.38872	2.48385	1.24646	0	2.34131	2.07767	5.63189	0	5.88149	2.44746	0.87291	11.7967	0	5.15887	1.60782	0	54.9589	16.5747	13.6411	65.6098	118.542
732.5454 ± 2.3 POS	439.935	91.1233	127.087	364.972	847.857	695.248	512.863	268.145	146.076	138.532	680.588	497.712	1715.85	353.66	1029.76	513.976	471.114	361.981	433.086	724.487	321.884	830.726	75.561	74.2488	14.7406	72.0537	136.192	122.734	79.0639	79.9437	24.5401	34.8908	121.88	42.2824	257.144	20.5335	173.685	78.446	24.5662	103.386	59.5401	140.069	39.0586	109.952	1151.85	281.739	730.194	1053.93	1561.82
732.54884 ± 2.3 POS	5922.53	3824.33	5174.6	5246.26	4927.5	5696.03	5522.4	5321.4	4334.97	4665.91	5078.4	5103.33	5756.97	4398.83	5712.49	4261.95	4302.23	4665.5	4447.4	4857.22	4021.03	4925.64	3535.25	1465.39	2049.58	3384.16	3364.89	3712.34	3085.15	3319.36	1350.68	2699.31	3524.79	3088.54	3683.24	2653.29	3651.42	2488.5	2569.84	3149.01	2766.42	3378.97	2042.9	3268.32	6126.3	4187.12	5143.97	5400.4	5437.57
732.55534 ± 2.6 POS	79140.4	56078.7	68280.7	70145.9	65699.7	76403	74121.7	71637.4	61461.7	63819.5	67909.2	68461.9	77473.4	58311.3	76933.2	55587.5	56305.5	62007.2	58702.2	64648.5	52239.7	65782.8	49669.4	33995.6	38713.9	45553.9	42585.1	48970	44929.8	47304.5	36579.3	42242.4	44857.9	41644.4	44270.1	33026.3	47110.6	31013.3	32669.4	41826.6	35507.6	41015.5	28434.3	39184.4	82399.2	56190.3	69117.4	72547.4	72206.2
732.56184 ± 2.3 POS	5730.32	3625.1	4917.68	5060.62	4854.33	5594.39	5367.06	5042.79	4078.38	4548.82	4994.06	4998.64	5730.34	4265.69	5729.96	4089.74	4136.47	4587.17	4319.71	4800.51	3860.45	5005.95	3264.99	1210.45	1688.47	3067.6	3070.69	3496.58	2692.36	3037.53	1074.86	2411.29	3284.65	2737.6	3354.09	2241.75	3446.48	2127.24	2135.58	2832.11	2310.94	3056.44	1558.72	2924.95	6007.98	4038.1	5032.73	5325.1	5350.65
732.56528 ± 2.3 POS	560.749	97.635	152.542	355.361	859.138	708.482	524.764	296.966	149.157	121.278	658.575	492.947	1811.79	301.982	1050.56	555.44	403.015	499.364	374.542	875.957	330.032	803.594	61.1154	79.4034	21.9907	48.7533	117.381	130.722	53.0443	67.7282	26.3875	57.9071	90.7658	47.3858	219.557	27.8489	119.694	63.5259	19.6844	132.641	32.0639	127.102	32.8584	90.7974	1229.65	261.152	717.038	1143.33	1879.06
732.59052 ± 2.1 POS	0	0	0	1.54888	1.7768	23.317	0	0	9.2844	0	8.28791	4.22589	1.96492	3.463	33.8985	0	3.19676	9.17834	7.09906	9.87718	1.51357	24.3013	7.54309	38.1222	0	10.9	9.18777	11.1849	4.10724	2.65393	10.9977	1.68782	16.7915	9.19177	19.4309	1.57631	43.4611	2.93772	0	90.2166	9.47703	19.1531	0	43.6251	0	0	0	0	0
732.59358 ± 2.6 POS	122.7	6.83631	20.6802	326.57	244.496	487.36	44.3688	48.7274	77.7535	36.3675	661.225	327.253	648.705	109.863	1219.19	13.6044	32.0297	706.732	172.993	405.249	36.7252	539.822	247.982	134.726	16.4708	305.695	250.61	340.895	169.138	105.72	99.954	28.1337	663.69	266.377	471.541	94.4069	891.069	40.5919	34.5058	847.215	165.454	541.73	46.6624	653.348	75.3751	0	11.7318	129.615	110.383
732.5974 ± 2.6 POS	741.999	26.4024	135.044	1538.2	1319.97	2042.59	456.594	318.394	143.605	69.3678	2260.87	1442.15	2242.25	922.046	3106.14	158.831	352.767	2053.32	1052.07	1782.07	245.348	2301.7	892.18	261.611	134.321	1145.66	1024.02	1661.2	534.623	406.232	194.578	165.545	1960.01	1019.61	1995.68	739.246	2439.71	239.422	391.207	2283.17	978.74	2136.52	206.477	2256.83	471.351	38.3106	63.7513	878.1	847.338
732.60122 ± 2.3 POS	4500.83	813.495	2848.8	5159.56	3984.2	5484.08	3754.34	3556.86	1383.31	1714.24	5213	4863.38	4754.44	3885.65	6255.85	2093.01	2699.78	5111.48	3963.03	4627.43	2345.62	5042.14	4181.8	1510.42	2131.04	4327.29	3497.99	4696.33	3409.26	3297.49	1360.74	2121.99	4629.11	3938.5	4186.62	3149.57	5238.76	1941.2	2520.64	5100.01	3583.13	4396.4	2098.18	4570.18	3673.87	903.026	1990.64	3679.23	2957.13
732.60467 ± 2.3 POS	8632.43	4341.3	6727.97	9872.3	8019.24	10630.4	7685.79	7602.55	5398.72	5595.21	10263.2	9503.62	9616.94	7728.38	12101.2	4993.61	5830.65	10113.6	7823.55	9129.67	5480.26	9878.25	8265.76	5123.79	5659.15	8517.53	7345.31	9395.31	7102.57	6895.94	5196.92	5640.28	9382.47	8039.77	9054.38	6552.88	10552.2	4807.28	5607.76	10444.1	7461.97	9275.1	5078.22	9723.81	7213.18	4268.02	5423.13	7541.06	6629.67
732.61117 ± 2.6 POS	141787	75463.2	109063	160228	124956	169601	124828	124923	91099.8	92577.3	162070	150581	148519	121739	193929	75707.5	89656.6	159658	123207	143390	83637.9	156000	132964	81849.5	91248.3	134587	111642	146614	114463	110736	85535.9	90605.6	144307	125210	132404	98308.2	164071	69951.5	83801.7	160731	112720	138515	75091.3	144408	116479	68125.5	85620.9	117577	97726.6
732.61729 ± 2.6 POS	10812.8	5866.22	8400.97	12009.1	9387.28	12637.5	9536.52	9594.74	7045.53	7295.85	11996	11262	11042.6	9286.23	14432.1	5840.43	6854.14	12190.4	9276.71	11091	6540.75	11836.7	10093.6	6286.94	7014.24	10094.6	8395.53	11003.3	8709.83	8442.26	6544.74	7235.26	10804	9474.98	10001.7	7569.46	12237.6	5406.59	6409.81	12107	8486.34	10380.3	5774.57	11051	8832.34	5251.14	6566.55	8838.64	7404.79
732.62111 ± 2.1 POS	4063.89	566.925	2497.28	4872.18	3829.17	5200.9	3513.52	3090.05	1066.38	1420.84	4970.33	4623.73	4562.57	3740.44	5926.21	1852.5	2501.21	4861	3729.48	4533.38	2216.34	4927.54	3864.84	1221.54	1796.86	4079.59	3341.4	4569.18	3067.99	2966.74	1101.99	1812.47	4410.09	3867.8	4172.21	3007.07	5026.94	1843.1	2409.06	4884.14	3458.08	4292.41	1980.98	4444.51	3336.9	795.059	1882.86	3543.68	3043.12
732.62417 ± 2.1 POS	661.932	30.6257	86.2452	1444.93	1105.2	1983.12	389.254	312.638	150.125	97.1985	2176.59	1410.24	2101.89	805.761	3054.76	90.2721	242.095	1979.1	945.954	1749.23	199.877	2196.49	836.789	248.831	105.264	1118.44	932.1	1578.76	509.503	361.818	181.978	129.474	1890.32	917.248	1885.63	606.782	2341.28	197.86	313.157	2195.64	838.066	1979.63	161.473	2122.42	347.406	23.0747	72.094	757.716	607.714
732.62723 ± 2.1 POS	43.8877	1.59284	9.8235	65.4078	85.3858	179.031	8.11991	24.7016	60.5193	9.60174	290.322	119.515	356.421	36.8837	603.015	5.6499	26.2414	309.824	68.1965	236.395	14.707	301.261	81.4423	104.11	10.5593	97.2471	101.571	170.892	66.0837	38.4657	56.2181	16.7868	353.815	130.78	331.813	40.0475	515.176	21.5782	15.9568	517.205	79.5688	364.16	22.6384	516.359	13.5866	0	0	35.1538	27.3776
732.63029 ± 2.1 POS	0	0	0	2.50059	1.81085	20.8491	0	1.28798	22.4822	4.51964	13.8321	15.9739	9.92305	5.56129	34.7547	0	7.00553	9.87025	0	63.294	2.61068	9.54606	9.62664	43.5195	0	13.4051	7.46111	13.1487	6.6856	1.60791	13.4733	5.63623	19.6571	18.5585	27.1587	6.2001	50.6334	3.83756	56.8809	116.067	13.4471	34.8434	4.64498	39.2774	0	0	0	0	4.06805
733.42546 ± 2.6 POS	40.313	1585.97	520.077	98.8255	129.664	283.356	203.232	20.5998	1321.63	1298.55	65.6443	30.1197	313.363	835.049	2.65978	1245.87	332.302	13.4227	373.201	60.0485	996.879	2.99221	219.645	2804.97	1638.34	146.352	642.907	449.736	250.451	274.92	2592.18	2506.1	304.783	251.021	638.06	1107.05	96.6847	1833.49	459.736	123.769	385.898	37.9066	1576.38	14.0351	63.2072	3617.4	2570.15	61.2118	400.681
733.55119 ± 2.6 POS	446.902	47.5454	104.466	292.594	623.926	635.245	408.314	251.742	112.716	126.902	497.062	369.701	1499.43	197.725	933.557	432.508	293.11	318.019	277.896	503.239	196.492	645.305	39.3297	59.0222	6.47416	32.8737	46.8074	43.0121	27.8576	46.355	15.8659	3.36731	66.3399	19.7893	105.455	5.86688	91.1422	26.7673	11.9361	68.1707	18.6473	60.9152	13.6641	44.999	1027.81	214.671	538.557	859.876	1440.27
733.55771 ± 2.6 POS	31207	22003.6	26844.2	27381.7	24585	29720.8	29202.9	28384.3	24044.7	24987	26016.4	26343	29258.7	22131.1	30091.3	20365	20841.2	23605.9	21913.8	24449	18948.5	24788.3	18935.7	12807.4	14817.5	16972.6	14796.6	17924.5	17164.3	18062.6	14050.3	15868.7	16015.9	15207.8	14796.1	11348	17158.8	10328	11315.3	14978.2	12373.3	14073.5	9651.92	13265.7	32204	21160.9	26546.6	27743.3	25974.4
733.56423 ± 2.6 POS	756.86	93.122	263.529	447.023	853.84	847.283	663.523	402.309	170.351	181.833	792.641	566.937	1811.64	283.313	1391.89	438.063	341.5	491.851	354.51	839.94	215.948	906.616	69.5357	73.3314	15.5126	34.6245	62.2109	69.1702	40.1885	54.988	24.5906	31.4594	57.8099	22.9689	66.9676	8.61847	86.3419	18.0621	3.44394	67.0156	14.061	58.6658	14.1215	38.5362	1459.76	272.58	783.688	1226.39	1561.94
733.60296 ± 2.6 POS	5.28855	0	2.68613	19.4686	0	41.4772	0	1.90893	24.0709	0	40.0351	27.3101	44.351	7.85589	124.145	0	12.9032	61.1952	15.8458	35.7125	0	66.1663	14.9457	53.2655	0	27.7165	8.9673	24.2713	13.1069	11.6518	17.7863	0	56.9664	25.9519	53.8718	3.59478	130.303	2.77637	0.0190787	160.113	11.1132	77.5669	6.92504	84.8488	0	0	0	0	2.91115
733.60717 ± 2.6 POS	201.174	13.64	23.4264	610.658	495.913	912.533	142.908	114.536	123.519	48.6045	1248.51	692.404	1331.24	284.372	1856.16	31.5644	100.877	1119.99	409.26	880.008	66.7111	1271.22	372.669	189.882	57.2127	512.099	393.102	758.932	217.845	174.04	129.187	54.1994	1156.58	448.06	994.529	187.982	1500.59	65.7171	93.3288	1455.8	330.497	1154.05	52.2637	1427.11	73.2603	8.26253	23.9082	291.145	126.144
733.61293 ± 2.6 POS	25485.9	13257	19389	29254.8	21416.9	30885.2	22356.9	22410.5	16341.7	16292.8	29469.1	26998.2	25589.2	21075	36270.9	11870.9	14576.6	29042.6	21067.4	25375.2	13374.2	27922.6	23735.5	14152.7	15848.6	23876.5	18205.9	25821.7	20255.4	19493.7	15014.9	15417	25262.8	21567.7	21521.4	15358.6	29812.2	10112.6	12878.4	29118.7	18408.2	23273.6	11098.5	24582.6	20275.4	11248.1	14364.8	20005.1	14619.8
733.62136 ± 2.6 POS	13331.3	5020.53	9533.87	14147.7	8260.06	13931	9596.55	10737.8	6717.26	6085.17	13796.7	12085.2	9777.68	8169.37	17045	4573.07	6329.83	13645.9	8523.32	11696.7	4465.38	11958.2	8362.83	3542.22	5034.77	7528.15	4502.96	7137.16	6216.71	6466.85	4019.73	3851.36	7965.05	6951.59	4474.99	3533.86	9246.74	2419.62	3640.5	8966.2	4716.79	5814.71	1745.74	5870.42	8555.31	3404.65	5688.77	7725.52	4285.83
734.53438 ± 2.6 POS	3.46034	1.45256	4.61039	16.9497	40.3286	28.7952	0	6.38757	33.9212	9.01826	26.744	14.9687	33.8841	2.4966	97.1169	0	12.5809	15.7262	23.0395	43.1064	7.13567	57.8788	10.6354	4.9754	0	9.1678	39.114	27.1829	0	1.71252	0	0	35.7668	20.3209	76.3573	8.18889	96.8021	5.59818	5.25134	67.667	12.6574	46.4541	1.21023	61.2926	0	0	0	0	0
734.53823 ± 2.4 POS	28.5856	9.25443	7.99324	179.456	345.035	143.118	16.9221	20.333	53.1565	28.8941	151.704	150.356	453.24	81.2372	581.465	6.80922	36.141	255.875	128.383	359.356	25.6994	602.02	59.7306	25.9486	10.3724	141.572	322.956	183.12	12.1785	12.6916	7.31829	5.14508	285.023	121.156	592.916	79.5532	518.058	22.677	22.7714	327.818	74.5348	431.085	17.5858	582.824	6.07926	2.84924	0	19.1989	21.3568
734.54169 ± 2.4 POS	134.525	19.2606	25.2285	500.573	701.083	379.497	78.8163	44.3588	87.9097	39.3289	359.397	322.176	666.8	148.491	1004.28	27.4813	64.1974	537.355	224.107	632.707	44.2842	921.704	178.295	61.6011	25.5978	368.306	582.782	423.88	51.9883	37.5732	18.1091	10.2432	529.454	265.639	1004.09	257.778	864.193	50.1599	43.9677	642.814	185.236	700.459	27.4822	900.204	5.41773	3.5814	0	85.1726	79.6113
734.54515 ± 2.6 POS	680.901	82.2191	104.283	1820.77	2012.89	1600.48	575.764	232.529	164.878	138.921	1670.31	1474.68	2056.58	901.86	2643.82	323.356	400.596	1853.24	1211.94	2080.64	274.908	2425.34	933.255	136.759	143.535	1549.72	1748.66	1701.92	423.335	250.383	65.164	175.97	1832.61	1226.74	2311.47	1277.14	2287.24	416.769	483.813	1962.4	1017.71	2029.15	220.928	2095.88	137.826	27.8303	20.2687	621.171	546.834
734.54899 ± 2.1 POS	2452.1	350.951	793.8	3558.68	3484.93	3326.09	2037.56	1101.79	434.674	684.688	3188.39	3252.11	3334.24	2325.52	4207.42	1257.35	1499.42	3237.97	2646.14	3531.07	1160.22	3795.76	2455.52	549.944	945.515	3129.71	2911.84	3258.5	1728.84	1241.39	333.943	992.148	3103.04	2670.7	3442.92	2619.77	3633.42	1470.62	1685.32	3270.95	2452.18	3231.29	1161.7	3293.41	721.389	194.019	212.085	1820.4	1592.43
734.55207 ± 2.6 POS	4655.44	1680.46	3202.12	5647.75	5237.56	5262.15	4000.55	3222.23	1628.12	2511.99	4907.64	5144.78	5006.52	4089	6240.94	2723.15	3161.98	5154.51	4383.52	5314.38	2741.77	5697.82	4342.06	2003.4	2945.67	4879.59	4402.11	4968.57	3721.58	3315.79	1504.47	2916.87	4693.65	4383.27	5087.93	3997.53	5453.05	2823.34	3117.39	5012.51	3979.75	4796.13	2615.06	4939.9	2220.99	961.358	1151.42	3506.41	2863.88
734.55591 ± 2.4 POS	7921.34	4833.3	6082.34	9100.46	7973.11	8429.65	7001.98	6438.26	5060.75	5604.5	7690.37	8075.31	7568.94	6546.79	9539.91	4581.04	5090.55	8011.01	6767.44	8043.35	4656.64	8473.75	7131.49	4466.45	5453.07	7597.99	6817.94	7724.69	6176.13	5794.76	4411.2	5370.79	7097.22	6856.26	7457.49	6008.54	8184.59	4378.52	4876.73	7552.49	6022.81	7101.03	4254.89	7273.99	4889.58	3349.43	3768.81	5737.79	4841.5
734.55937 ± 2.4 POS	12892.4	7261.39	9525.14	15828	14705.7	14855.1	11447.2	9844.15	7637.03	8732.79	13939.9	14369.6	14142.6	11532.8	18045.6	7748.14	8800.37	14418.3	12198.1	15144	7860.69	16297.2	12331.8	7358.11	9060.05	13662.5	12400.2	13992.8	10443.7	9575.9	7113.86	8948.88	13125.4	12222.7	13811.3	10881	15522.5	7603.58	8560.38	13891	10864.6	13302.5	7233.43	13494.6	7404.71	5013.83	5417.79	9921.25	8229.83
734.56283 ± 2.4 POS	30159.9	20134.5	24120.4	32921.8	25302.2	29096.5	26423.7	25760.3	21250.8	22668.1	25482.6	27805.6	22454.9	22813.8	29891.5	15956.5	17849.7	27415.2	22690.7	25765.2	16584.3	26120.9	26847.2	18008.2	21483.8	27288.8	24186	27477.6	23720.7	22236.6	18587.5	20996	24577.4	24909.6	25749.6	21621.6	27054.7	15947.2	17849.4	26725.6	21961	24358.4	15743.8	24879.9	18253.8	13731.5	14559.7	19176.6	15604
734.56937 ± 2.6 POS	444451	277730	341541	519339	460099	478998	394819	364356	294769	319315	440144	461231	436932	375010	548714	258461	290070	462156	390640	467401	265060	496266	413264	260611	314256	444491	406818	454245	356374	330672	261846	310270	422617	402618	450533	358379	485081	255191	285160	448801	358837	426668	246723	436059	265837	193376	206765	322848	271541
734.5759 ± 2.4 POS	32057.7	20005.9	24561	37535.6	33342.1	34680.6	28519.7	26230.3	21234.7	23031.9	31832.8	33402.8	31797.6	27416.6	39763.4	18727.5	21019.1	33411.6	28297.9	34286.6	19146.1	36404.2	29819.9	18784.8	22638.4	32108.4	29392.4	33225.3	25734	23834.4	18815	23003.1	30527	29483.2	33216.1	26246.3	35094.1	18713.5	20641.1	32434.1	25901.9	31151.8	18006.4	31871.9	19185.9	13997.5	14944.5	23400.4	19968.4
734.57936 ± 2.4 POS	13271.1	8261.96	10194.2	15508.4	13785.4	14348.7	11776.1	10865.7	8781.76	9523.95	13185.9	13828.2	13115.9	11249.8	16465.4	7753.2	8683.86	13865.4	11716.5	14144.6	7960.13	15097.2	12342.2	7734.32	9349.29	13284.1	12145.7	13616.9	10649	9864.8	7741.09	9253.48	12659.4	12014.5	13523.1	10732.7	14579.2	7651.17	8551.16	13453.4	10700	12804.4	7372.76	13113.4	7981.53	5756.04	6189.26	9670.35	8145.2
734.58282 ± 2.1 POS	7280.92	4301.84	5552.21	8471.72	7602.75	7893.77	6404.24	5843.32	4455.05	5131.93	7253.69	7604.08	7223.13	6189.55	9074.75	4235.31	4779.97	7626.87	6442.31	8144.19	4331.55	8256.2	6713.88	4170.64	5116.28	7290.32	6621.19	7476.95	5795.76	5381.6	4036.23	5043.5	6941.81	6638.05	7444.53	5918.68	7985.19	4208.19	4811.13	7348.87	5913.44	7043.37	4058.2	7216.67	4171.77	2692	3071.44	5262.33	4496.65
734.5859 ± 2.6 POS	4375.15	1522.2	2815.44	5298.96	4794.99	4876.94	3809.96	3029.74	1505.41	2265.21	4508.26	4772.7	4546.98	3782.78	5752.32	2471.21	2782.41	4733.49	3960.34	4906.8	2454.37	5192.46	4103.17	1742.12	2708.53	4553.52	4087.1	4652.35	3462.63	3046.02	1359.42	2718.22	4321.11	4103.16	4725.61	3729.94	5032.3	2567.42	3150.21	4603.72	3680.61	4441.27	2391.79	4540.8	1913.12	698.678	944.344	3122	2609.85
734.58974 ± 2.1 POS	2149.83	264.469	598.792	3279	3196.81	3061.19	1762.87	926.098	341.101	522.315	2865.99	2956.79	3009.19	2075.07	3850.95	970.237	1203.75	2915.18	2382.54	3264.71	915.146	3515.48	2235.97	423.839	726.066	2859.62	2639.36	2974.19	1487.17	1084.05	262.908	790.169	2845.16	2365.63	3176.75	2362.26	3341.03	1214.97	1352.53	3025.92	2196.51	2975.25	893.507	3028.15	502.082	107.188	105.436	1495.49	1309.45
734.59282 ± 2.4 POS	495.67	56.4558	71.4175	1557.39	1796.75	1222.24	413.501	183.076	132.231	97.1558	1387.5	1201.53	1776.61	644.939	2275.17	164.826	294.096	1568.4	877.79	1773.76	169.013	2156.97	733.141	124.022	117.309	1330.02	1572.3	1459.05	325.649	187.803	60.3204	120.436	1537.77	1035.76	2103.15	980.068	1961.34	265.339	310.858	1675.27	828.941	1792.5	129.374	1870.05	48.0479	18.6126	3.80727	370.828	395.887
734.59628 ± 2.1 POS	91.9366	14.9449	15.1144	393.597	630.794	351.53	55.9278	41.9469	81.6892	44.8294	332.212	333.238	679.202	163.576	900.987	35.2197	58.2548	507.965	259.289	577.576	44.3156	912.469	156.733	43.4788	13.7201	370.123	631.654	410.554	29.8524	31.4991	14.1029	10.2538	559.386	281.987	990.182	247.892	887.2	38.3948	62.4598	667.206	173.052	737.345	19.0331	916.658	0	0	4.13107	72.3216	62.7157
734.59936 ± 2.6 POS	21.3617	6.58036	6.89265	72.4368	114.382	66.1367	26.0183	10.6153	38.5385	15.7924	42.6238	36.8395	97.9975	19.4056	193.076	4.32438	22.1293	89.8876	38.1953	114.763	6.6557	178.268	24.524	12.4034	2.03338	52.8186	109.999	62.0998	5.51766	2.64499	2.14143	4.42191	70.6128	43.4911	190.843	27.1593	149.713	8.62757	11.8927	126.015	24.3231	142.263	4.46352	201.762	0	0	0	2.8564	7.41225
734.6032 ± 2.6 POS	7.11789	1.63566	0	24.7796	113.643	46.8632	0	3.59161	27.6315	5.34188	28.5585	32.0534	109.126	26.5649	159.907	0	18.0124	84.7371	31.2604	90.2849	10.4406	127.04	21.4982	16.8865	3.36596	40.2457	132.279	85.2325	11.7286	3.64987	1.79455	3.71447	101.713	64.4257	278.844	45.5385	235.46	8.8935	9.50167	189.167	28.7178	138.931	1.85462	193.721	0	0	0	2.86021	7.43191
734.6155 ± 3.7 POS	2152.36	161.878	808.972	3161.3	2196.41	3350.98	1607.78	1358.36	414.959	426.7	3247.38	2873.39	2781.53	1865.22	4263.21	432.049	656.774	3105.57	1891	2771.89	495.912	3222.58	2082.14	410.929	593.29	2346.85	1639.67	2666.21	1437.61	1156.38	394.714	553.299	2718.46	1817.73	2440.2	1132.24	3361.84	308.219	586.173	3031.12	1465.7	2561.15	339.449	2674.28	1330.49	74.1117	357.898	1498.88	924.117
734.62473 ± 2.6 POS	5799.46	784.711	3933.33	6158.09	3437.6	5984.97	4047.47	4348.48	1583.45	1298.6	5921.3	5288.85	4112.82	3389.02	7323.9	1377.59	2529.09	5734.48	3485.92	4959.45	1112.45	5177.22	3050.09	601.978	1038.26	2831.55	1358.94	2657.42	1755.2	1959.76	636.136	669.87	3193.62	2420.14	1555.87	814.05	3779.14	368.988	839.379	3590.22	1373.58	2144.23	232.69	2232.48	3490.6	354.45	1628.24	3153.73	1358.5
735.43581 ± 2.6 POS	0	0	0	0	0	0	0	0	0	0	0	0	0	0	0	2.56332	0	0	0	0	2.63096	0	0	0	0	0	5.35695	0	0	0	0	0	2.73175	0	5.68205	2.63605	0	61.6402	2.19524	0	0	0	7.42126	0	0	28.0497	0	3.53765	56.8739
735.54912 ± 2.6 POS	5.14957	3.92654	0	8.23359	25.9898	24.3858	0	3.78984	29.4231	6.72936	14.7827	7.23233	31.1232	11.2759	67.1363	0	12.9906	13.6129	10.4339	27.7962	2.9422	38.7419	5.1176	6.1942	0	9.41158	28.2275	13.2269	0	0	0	1.54184	17.7055	14.4661	48.3481	8.49494	48.5104	1.7558	3.93954	57.8306	9.67319	28.9601	3.70478	56.7557	0	0	0	3.03935	0
735.55336 ± 2.4 POS	45.1399	14.494	13.688	171.404	361.006	188.573	19.8812	14.0677	67.6543	33.3	138.164	146.918	429.167	69.0639	529.727	20.5958	42.7386	245.236	94.4199	344.5	37.4638	554.549	73.3176	28.0417	5.82413	179.63	345.697	189.309	11.7579	9.57426	10.7914	5.8548	281.694	134.918	654.56	123.685	515.015	23.4485	28.935	383.183	90.6185	457.885	17.5881	596.036	0	2.93127	0	29.511	38.618
735.55683 ± 2.4 POS	492.902	57.2892	71.3056	1484.98	1959.47	1310.7	518.539	209.683	143.865	115.594	1417.14	1354.64	2085.4	807.745	2409.63	294.625	373.14	1656.87	1118.26	1971.2	275.254	2356.1	732.566	142.273	121.417	1362.45	1630.6	1566.88	381.326	271.87	59.5623	153.158	1737.64	1106.09	2313.97	1202.53	2167.81	405.003	444.82	1842.81	924.542	1971.45	244.464	2097.74	100.052	28.6889	8.81251	577.154	569.317
735.5603 ± 2.4 POS	2282.23	243.062	684.422	3200.89	2450.81	2570.16	1820.26	977.96	293.595	411.053	2278.03	2357.87	2132.16	1331.01	3178.51	504.317	602.207	2597.49	1433.73	2367.96	452.941	2620.73	1920.72	291.096	541.629	2283.72	2117.17	2277.79	1170.86	837.727	162.95	489.563	2139.16	1676.03	2459.3	1493.37	2546.1	677.119	748.017	2399.37	1352.08	2189.67	390.292	2164.04	236.279	81.6454	60.7676	855.036	817.804
735.56377 ± 2.6 POS	5620.26	2645.68	4064.62	6913.49	6379.02	6356.9	4906.12	4263.66	2771.85	3537.76	5994.75	6263.12	6011.55	5049.21	7651.61	3269.29	3798.54	6217.72	5297.12	6484.65	3419.38	6958.19	5458.91	3060.46	4074.83	6109.83	5520.76	6236.33	4647.96	4209.75	2695.31	3926.6	5846.16	5546.77	6303.95	4993.62	6850.05	3424.82	3899.42	6244.45	4938.63	5981.24	3285.85	6156.48	2670.04	1525.44	1673.82	4159.4	3328.49
735.56762 ± 2.6 POS	13430.9	8432.84	10398.2	15882.3	14189.5	14696	12035.5	11007.4	8928.66	9709.61	13531.7	14170.9	13364.6	11455.8	16562.5	8059.4	9004.07	14299.5	12065.1	14320.8	8279	15118.8	12590	7916.16	9538.71	13682.5	12689.1	14061.2	10908.4	10119.7	7873.95	9480.55	13149.8	12469.3	14011.8	11091.9	14889.3	8012.56	8915.12	14024.5	11226.5	13291.6	7742.31	13581.6	8189.48	5992.24	6423.05	9990.09	8501.23
735.57379 ± 2.6 POS	197002	122383	151316	232840	207474	215109	175272	161121	130107	141171	197547	206743	196689	167164	247417	113814	128361	207894	174596	210170	116715	223749	183649	115042	139243	199222	182454	203789	158327	146465	115158	137362	189956	180261	201898	158925	219044	111265	125606	202925	159763	191322	107864	195610	116996	84925.4	90898.9	143561	119209
735.58035 ± 2.4 POS	14601.2	9257.69	11388.2	17036.1	15115.7	15737.7	13010.9	12156	9831.8	10846	14431.2	15118.7	14386.6	12485	18143.8	8471.86	9536.06	15553.8	12806.6	16000.4	8906.67	16729.1	13591.1	8622.86	10364.3	14559.2	13314	15033.4	11740.2	10906.2	8672.94	10550.3	13885.2	13230	14959.1	11876.8	16102.4	8356.86	9312.91	14989	11738.9	14122.2	8042.35	14732.6	8783.38	6438	6912.45	10601	8908.8
735.58382 ± 2.4 POS	5991.94	3163.48	4497.81	7009.66	6259.99	6433.65	5196.44	4687.21	3176.01	4001.5	5946.33	6260.79	5952.12	5181.51	7490.84	3422.92	3901.05	6214.41	5270.3	6524.6	3445.58	6982.01	5480.92	3205.91	4165.31	5980.08	5420.81	6268.14	4731.44	4404.64	2920.63	4046.81	5721.56	5577.2	6211.55	4834.78	6607.07	3423.65	3848.85	6093.7	4839.25	5884.01	3349.47	5949.84	3230.74	1808.15	2071.47	4304.22	3704.06
735.58729 ± 2.1 POS	2334.91	324.668	711.97	3523.35	3314.87	3240.32	2007.2	1076.04	386.159	570.541	3077.77	3035.22	3150.86	2201.53	4040.83	1065.55	1345.51	3233.22	2515.78	3428.57	1026.97	3644.64	2382.11	488.743	895.223	3068.91	2819.88	3124.05	1683.37	1189.45	313.205	963.469	3006.61	2578.92	3348.17	2510.02	3520.57	1334.42	1512.53	3214.84	2369.98	3138.78	1003.56	3183.89	505.114	117.608	153.538	1631.07	1364.05
735.59037 ± 2.4 POS	271.19	29.6184	35.0419	1047.95	1322.05	815.08	208.565	100.023	119.41	92.69	887.515	746.954	1337.27	461.975	1782.08	83.4004	153.756	1158.52	588.416	1471.82	110.401	1654.31	446.231	97.0112	51.8389	858.845	1179.65	971.898	153.126	100.654	29.963	72.5025	1185.31	638.604	1727.86	642.116	1587.99	135.471	265.011	1305.62	459.688	1426.32	75.933	1558.95	18.7384	10.0379	4.30495	249.459	197.38
735.59384 ± 2.4 POS	25.2434	9.65132	5.7078	72.2643	168.337	102.489	7.72928	9.89217	46.7338	17.2486	77.3668	82.7828	204.231	43.3352	341.014	9.44376	24.965	145.787	60.2894	196.156	12.7913	298.064	38.1116	15.2682	5.36518	82.1105	193.343	115.617	6.59087	7.00724	2.99748	7.05603	185.607	89.722	383.729	46.798	331.114	19.7467	11.9906	237.323	55.9497	248.82	5.48876	368.947	0	0	0	15.4632	21.9862
736.56551 ± 2.6 POS	21.0677	3.55524	1.85303	72.9663	114.313	78.5425	6.13463	2.08119	44.4643	11.0007	52.5379	49.5523	63.2507	18.8443	155.034	0	19.3089	81.3792	24.3543	101.64	5.82772	137.112	19.8434	8.74566	0.887744	43.3273	115.789	62.1077	3.63047	0	1.60283	0	76.6722	44.4079	157.678	14.0201	189.498	3.16112	10.955	173.885	16.3443	123.727	1.26781	166.618	0	0	0	5.96282	0
736.56976 ± 2.6 POS	1642.71	300.401	773.844	2909.42	3127.65	2688.88	1550.94	873.77	343.951	521.52	2758.94	2779.32	3010.17	1923.39	3578.99	728.142	963.67	2851.57	2244.02	3092.42	714.616	3493.7	1948.18	432.822	770.464	2704.14	2739.54	2925.55	1364.02	1018.71	286.201	761.82	2861.39	2398.57	3318.22	2196.69	3322.4	728.215	1004.4	3095.03	2031.55	3046.21	506.229	3102.43	449.273	94.386	123.963	1374.2	882.065
736.57594 ± 2.6 POS	35249.1	21156.7	26617	43003.6	38975.5	39585.9	31292.4	28354.5	22886.8	24604.3	36484.1	38070.5	36436.4	30020.8	47120.9	18900.5	21782.8	39032	31485.8	39253.7	19470	42496.6	33086.8	19647.5	24305.8	36831.3	33683.6	37634.4	27917.1	25713.5	19647.5	23778.2	35152.8	32736.5	37433.9	27725.1	41557.2	17553.6	20726.9	38199.4	28075.9	35029	16835.6	36222.7	19900.9	13759.8	14868.5	24937	18971.3
736.58213 ± 2.1 POS	2198.45	266.106	677.372	3413.31	3263.01	3089.44	1786.57	902.432	347.381	505.749	2934.13	2953.44	2994.44	2061.41	3943.84	715.563	878.987	3082.33	2318.56	3349.57	599.501	3541.28	2197.33	375.45	744.633	2953.36	2710.19	3072.78	1489.4	1115.69	196.497	737.351	2925.43	2459.19	3269.16	2227.36	3449.13	628.988	984.156	3146.29	2094.12	2991.04	371.958	3012.08	408.019	68.6587	61.6614	1367.34	846.983
736.58522 ± 2.1 POS	14.078	2.65791	0	23.1778	67.2751	40.4231	7.17762	4.04005	39.4217	13.4931	36.7775	32.9452	89.6846	15.0424	134.453	0	19.6288	57.5291	27.1096	89.7294	10.6195	143.825	13.7115	4.97188	3.42034	27.1563	58.7773	38.9227	3.23132	0	0	6.01422	47.8924	32.3044	139.493	9.19124	126.163	5.05892	4.59092	119.62	11.3478	90.5954	0.975083	133.613	0	0	0	2.9694	0
737.45332 ± 2.6 POS	1101.07	2824.08	1752.1	1059.75	3048.07	1890.5	2383.52	1776.25	2591.62	2704.45	2774.47	2096.55	3437.55	3455.83	1716.24	4898.54	4456.34	2119.95	3901.17	2808.73	4608.28	3171.9	650.203	2146.36	1066.71	1264.1	2473	1261.04	1814.45	1281.53	1847.57	2133.71	2001.73	1428.4	2383.48	2640.41	1169.63	3315.38	2936.16	1198.03	2982.24	2443.22	3433.02	2475.44	4090.13	5923.95	4885.16	4653.57	5286.82
737.58044 ± 2.6 POS	3607.62	1189.84	2312.61	4706.8	3909.04	4093.14	3089.51	2374.77	1207.93	1785	3734.64	4000.35	3508.36	2990.97	4919.1	1583.61	1909.23	3979.5	3084.95	4035.19	1606.17	4257.44	3377.13	1232.67	2033.12	3780.86	3156.46	3783.21	2703.9	2283.44	920.114	1971.21	3418.94	3249.3	3474.64	2716.13	4122.37	1464.57	1908.87	3754.03	2747.4	3378.84	1261.69	3384.57	1198.59	443.519	584.869	2381.93	1451.56
738.45556 ± 2.6 POS	14.7601	85.2257	18.154	18.2501	77.5018	16.9504	67.9092	8.11	50.9557	77.4093	26.4198	11.0433	118.735	141.127	18.0869	896.339	463.959	52.8432	276.7	63.2146	631.077	96.0034	18.0414	45.9906	16.7129	67.2436	55.8875	4.72868	20.5019	12.1021	75.7358	48.3293	33.5157	33.0745	33.8939	26.5944	31.6055	149.971	64.5176	44.3648	79.8372	48.7172	176.641	63.4391	363.114	1331.1	600.552	507.837	1082.32
738.52006 ± 2.6 POS	4116.03	3419.47	2396.39	3895.47	5845.26	5006.98	3764.73	3941.08	3097.48	3960.3	7037.5	5459.18	6782.63	3752.63	5626.45	4455.16	5041.1	7186.96	5864.39	6082.91	5129.81	7321.51	4436.81	4211.77	3174.98	4946.39	5417.07	5455.05	4470.35	3988.4	3931.19	4258.91	6827	4931.87	7009.62	4312.99	4989.91	4445.68	4956.62	6805.14	6014.98	6272.69	6139.12	6954.73	2859.5	3558.84	1841.03	3841.73	3899.96
739.44805 ± 2.1 POS	0	0	2.47021	0	0	1.43443	0	0	0	4.00767	0	0	3.58923	1.03963	0	16.0548	10.4431	0	5.77742	0	10.3083	0	0.994301	2.17554	0	0	6.37985	2.9863	3.44499	0.905689	2.3222	0	6.42107	1.01171	5.24766	9.03733	1.5754	120.068	13.0617	10.7731	5.86473	3.92501	57.1863	7.07539	0	15.391	6.38164	0	89.375
739.45117 ± 2.1 POS	1.91243	1.82572	5.06512	4.40785	12.9878	1.91095	2.37881	1.40748	2.7082	10.5616	7.78928	3.95286	30.0878	7.54638	3.94138	69.9927	41.7855	11.5455	20.6773	14.911	53.5262	4.271	5.78173	24.0139	4.84759	8.97716	73.6418	7.00662	12.5084	5.03801	9.14182	6.77801	35.293	13.6187	77.3853	97.3621	3.95678	500.556	124.183	36.7719	47.5645	64.4785	312.155	73.893	0	54.1686	12.1985	14.7425	303.408
739.45506 ± 2.1 POS	20.3811	134.219	29.337	28.8903	395.524	25.0773	76.4263	39.7362	49.172	79.6362	176.654	60.1058	447.288	222.382	57.3448	1655.28	981.472	249.944	404.695	184.921	1315.22	281.776	73.4759	510.575	170.833	154.992	1139.01	192.409	232.057	170.596	177.829	382.058	627.088	231.159	1160.21	1242.86	189.811	2392.55	1587.8	417.874	1073.47	936.924	2208.12	999.477	336.263	1626.35	1025.06	1024.54	2332.69
739.45818 ± 2.4 POS	169.282	564.768	247.991	167.873	1719.57	365.959	418.071	259.224	272.217	429.303	988.228	501.812	1948.92	1205.78	459.283	3345.25	2661.12	1175.54	1718.29	1129.26	3032.95	1276.41	515.848	1818.05	1105.01	1074.3	3014.07	1250.99	1144.52	958.872	923.009	1624.53	2375.42	1480.03	3055.73	3146.11	1300.6	4255.23	3512.53	2062.72	3047.35	2724.92	4079.54	2787.85	1358.55	3306.28	2465.84	2541.43	4217.2
739.46168 ± 2.4 POS	3631.85	5879.77	5215.38	3753.95	6429.15	4480.97	5020.67	4292.65	5342.94	5569.13	5855.24	4946.88	6495.38	6092.52	4330.65	8823.03	7837.44	5966.06	6669.72	5599.64	8435.02	5709.36	5080.69	7361.06	6473.84	5869.81	8208.28	5999.37	6473.21	5916.79	6517.67	7154.37	7223.61	6359.45	7914.84	8261.79	5678.96	10451.4	9003.57	6844.5	8231.62	7499.03	10155.6	7634.27	6855.74	9807.71	8472	8094.4	10475.7
739.46831 ± 2.6 POS	55580.2	80340.9	70068.6	55003.5	86476.6	61899.1	68886.5	64170	74314.4	76498.2	77800.9	66789.2	86254.9	81539.2	58911.3	119516	105504	80007.7	89350	74336.5	114341	76212.4	69430.9	100166	87368.5	78760.2	110781	80140.5	87531.3	80243	88724.2	96835.3	97355.2	85122.3	105110	111020	75360.2	143575	121515	92003.2	110744	99973.5	139035	101249	92024.9	134066	114986	109744	144167
739.47493 ± 2.4 POS	3379.81	5691.29	4954.23	3464.83	6274.7	4249.11	4805.87	4053.43	5124.1	5511.46	5644.67	4712.72	6337.11	5992.54	4186.36	8667.74	7673.99	6028.87	6511.98	5702.98	8419.58	5801.31	4934.79	7254.96	6323.63	5726.96	8050.12	5891.27	6326.9	5758.13	6316.36	7236.35	7161.65	6237.81	7799.47	8252.56	5560.18	10519.6	8844.82	6772.11	8054.51	7496.93	10269.6	7665.73	6624.49	9678.35	8318.47	7974.24	10611.4
739.47844 ± 2.4 POS	190.09	845.066	392.21	230.765	2031.85	448.928	575.831	377.065	457.827	672.342	1336.11	680.388	2156.25	1493.64	491.12	3526.33	2986.53	1363.99	2005.88	1373.86	3278.79	1652.55	731.852	2212.87	1451.78	1306.42	3149.61	1487.98	1554.59	1235.07	1298.22	1993.57	2649.05	1793.77	3240.79	3272.05	1419.26	4365.68	3641.73	2227.89	3194.69	2920.62	4152.03	2938.54	1820.97	3730.71	3057.36	2976.88	4364.58
739.48194 ± 2.4 POS	12.9375	63.6754	25.3863	12.9395	199.357	17.2618	38.4329	13.1419	17.0172	45.0562	96.9232	41.2839	259.281	153.051	32.4831	1221.84	628.725	190.29	212.794	133.592	894.107	166.861	31.8925	329.719	91.6471	89.8744	841.66	123.284	128.083	89.6455	118.824	239.268	464.873	137.244	937.918	1034.71	142.651	2167.84	1369.37	340.634	790.173	699.773	1919.46	826.314	207.208	1114.44	591.746	662.583	2022.19
739.48545 ± 2.4 POS	2.2098	5.48435	2.78712	0	10.5639	1.25378	5.16732	0	0	9.91282	6.31653	1.83826	28.2013	13.2144	6.53421	166.829	45.8531	27.6022	7.1521	92.7831	93.5854	20.4648	4.07371	34.295	3.70582	6.62732	72.0073	13.7262	15.2709	4.48504	9.01696	15.2509	29.5867	16.5529	60.9875	104.656	4.71699	643.744	250.296	26.0819	72.9547	81.1767	445.379	72.2549	0	201.994	42.0337	33.7574	552.764
739.48896 ± 2.4 POS	0	0	0	0	0	0	0	0	0	2.72446	0	0	0	2.64254	1.42832	3.45785	1.80253	4.51101	3.86157	8.2618	3.88164	10.3726	1.22141	1.40551	0	0	3.37058	4.45689	0	0	1.28105	4.38426	4.21396	3.37129	5.57658	4.65235	1.35419	54.9353	7.11554	5.75689	2.83286	4.89596	14.7013	4.21212	0	0	0	0	35.2758
739.51623 ± 2.6 POS	22.1206	62.5815	45.8129	65.7521	53.0157	37.046	13.2626	3.4663	23.3234	3.37867	9.12874	11.7715	0	21.807	12.8126	7.12272	0	5.31074	80.1522	33.8343	42.1469	2.40634	20.0052	59.6195	18.4608	109.936	77.0447	10.0759	33.9504	22.7148	161.893	36.0608	38.5027	26.9066	15.8834	8.69613	68.4495	8.15277	4.65509	44.544	21.3819	21.8916	22.8176	30.023	9.65291	16.5544	23.9619	45.586	7.35586
739.52442 ± 2.6 POS	596.895	479.662	137.508	543.244	2197.08	1225.39	656.553	596.504	331.958	573.111	2731.42	1482.19	2845.08	782.069	1762.4	1622.8	1697.73	2790.97	2183.49	2247.56	1945.26	3034.33	1022.22	1054.43	323.939	1469.18	2096.06	1760.26	1023.18	851.323	713.003	985.859	2765.44	1520.78	3015.34	1370.63	1598.68	1681.88	1845.63	2720.96	2339.8	2639.83	2576.43	2841.65	527.03	808.974	185.387	1015.53	1180.7
740.46079 ± 2.6 POS	4.34719	14.38	11.2291	2.84083	54.0698	4.0534	14.8993	4.60877	0	7.55959	20.3877	5.40393	55.7125	29.3369	5.40371	496.824	181.434	28.5991	72.3691	28.6292	312.314	32.0868	6.83689	111.13	20.9626	23.6405	264.774	16.7696	38.0404	19.881	36.183	63.106	139.369	29.1439	295.481	332.242	22.6136	1265.59	543.701	85.8439	246.228	201.405	969.285	232.145	35.5232	567.241	191.903	236.118	1039.71
740.4647 ± 2.6 POS	191.687	864.716	343.766	237.281	1980.75	407.128	587.811	351.844	505.946	669.784	1250.54	628.202	2081.94	1399.64	497.105	3455.1	2876.24	1268.2	1839.59	1252.97	3175.98	1430.68	632.984	2172.77	1393.88	1294.9	3106.64	1291.15	1499.82	1183.25	1220.05	1904.85	2522.74	1666.25	3096.65	3195.45	1315.79	4213.25	3534.98	2224.16	3121.6	2832.89	4041.65	2860.85	1786.8	3624.14	2964.02	2876.9	4164.85
740.47095 ± 2.6 POS	21481.6	31541.7	27425.9	21084.8	33029.7	23408.7	26697.6	24957	29042.1	29728.2	29762.9	25159.5	32194.9	31265.7	22105.4	47251.6	41215.1	30556.7	34167.1	27965.4	44817.2	28694.9	26553.6	39659.9	34231.7	30164.2	43044.8	30214.4	34178.1	31211.4	34967.2	37927.4	37609.6	32368.9	39864.1	43040	28255.7	57203.8	47809.7	35266.8	42983.8	38033.9	55227.4	38455.8	35890.8	53927	45954.5	43318.1	57233.1
740.47759 ± 2.4 POS	221.721	987.292	402.64	231.004	2040.27	385.45	644.28	418.974	607.189	733.245	1357.77	652.363	2170.47	1578.02	517.42	3612.37	3019.47	1361.6	2069.28	1392.58	3331.14	1447.16	687.251	2381.41	1524.08	1310.82	3177.82	1431.87	1613.74	1295.39	1386.13	2196.93	2678.2	1727.25	3169.68	3321.75	1379.58	4356.92	3626.37	2275.83	3221.42	2920.46	4240.58	2949.56	1850.02	3842.39	3132.49	3102.86	4394.73
740.48111 ± 2.4 POS	4.32439	12.062	3.40926	1.46303	29.4912	3.81776	9.92395	0	5.26527	10.1748	13.7786	5.57175	34.0791	26.8143	6.15106	358.32	152.943	39.1502	27.3212	22.1854	218.23	82.1731	11.3173	77.7107	14.3438	16.0792	210.599	15.3613	24.7918	16.8063	23.835	32.5205	96.1119	31.6077	221.541	285.223	16.9781	1158.78	414.428	48.7935	159.862	148.362	855.123	185.511	6.54642	418.069	135.136	149.838	909.095
740.48462 ± 2.4 POS	0	0	1.37821	0	0	0	0	0	0	4.95543	0	0	0	1.41722	1.18057	2.35274	0	2.52125	1.84325	34.8474	5.95871	4.23361	1.18314	0.682649	0	0	3.08855	4.20665	1.1527	1.4021	1.22611	7.05771	1.02297	2.78339	7.00446	5.35953	1.01906	38.7658	33.4461	3.22501	1.40906	8.48637	6.0146	5.58956	0	2.58422	0	0	30.4986
740.49947 ± 2.6 POS	27.5623	16.0024	9.82134	75.9748	31.0677	80.3971	6.8767	29.8866	0	4.66306	65.5135	29.2097	47.5911	80.6765	55.231	63.5981	94.5087	115.382	36.4997	126.364	10.1617	155.029	76.9941	20.8357	4.803	123.877	148.228	78.6435	15.1272	38.6851	10.3946	9.37323	79.4944	70.5785	5.74052	23.7985	112.181	15.0416	18.2463	143.65	28.3211	149.542	0	203.213	350.324	43.2734	18.9775	542.951	652.246
741.46691 ± 2.6 POS	2650.36	4732.35	4075.53	2697.78	4437.78	3083.94	3823.3	3390.18	4293.08	4452.2	4217.24	3540.66	4141.06	4388.41	2951.87	5978.18	5435.82	4247.74	4639.44	3825.69	5702.4	3835.34	3777.08	5769.04	5116.44	4258.44	5229.81	4110.34	5069.26	4588.64	5201.76	5470.53	4798.69	4430.73	4484.73	5068.42	3776.71	6315.57	5737.18	4620.81	5308.62	4509	6216.55	4425.31	5264.46	7586.72	6484.35	5795.1	6328.17
741.47553 ± 2.6 POS	3144	5429.61	4717.18	3142.92	5039.96	3678.16	4435.45	3890.34	4828.97	4969.81	4762.83	4025.75	4688.58	5027.76	3467.46	6848.44	6203.13	4906.72	5231.23	4364.04	6607.45	4476.37	4363.43	6451.76	5721.57	4830.1	6064.7	4695.37	5769.6	5141.88	5836.84	6129.01	5509.29	5029.87	5242.96	5900.41	4317.15	7533.71	6618.92	5227.55	6099.14	5248.69	7331.91	5095.11	5860	8533.54	7256.99	6596.62	7483.74
741.48415 ± 2.6 POS	7078.06	8250.82	7106.42	7832.98	10319.9	8793.53	7489.24	7358.41	7359	7883.88	10076.3	8869.35	9758.94	8214.92	8962.72	10201.4	8965.03	11481.5	10956.3	10732.4	10265.8	11344.8	6280.49	7770.21	6709.84	7384.45	8257.55	8004.51	7421.4	5908.11	6475.9	7459.98	8136.05	7348.47	8908.72	7744.48	7147.23	8174.51	8030.46	8784.01	9744.65	9467.42	9375.53	9284.02	5139.86	7395.21	5351.96	6894.05	6422.02
741.49042 ± 2.6 POS	0	0	0	2.1708	0	0	2.23196	0	0	2.61485	0	0	2.71642	2.53481	3.86211	3.40711	0	7.79145	5.95646	11.5709	5.02418	14.168	0.688112	0	0	0	0	0.37479	0	0	0.985614	2.26004	2.91828	0.716235	1.7584	1.17442	0.653812	3.52215	0.700721	1.27383	0.77987	6.07852	2.29459	7.20567	0	0	0	0	1.6224
741.49551 ± 2.6 POS	55.7055	168.013	47.933	9.868	22.9368	153.139	165.453	16.3933	159.2	350.421	32.2048	8.60509	204.425	543.622	6.78328	214.76	97.8354	86.8952	194.612	11.0341	285.597	22.4523	342.415	243.239	205.666	80.8549	625.922	193.909	149.914	120.251	445.679	313.142	169.184	189.989	61.9399	208.721	65.0377	61.7095	49.7296	145.652	192.143	22.0901	232.102	52.1592	465.186	873.275	744.454	67.0746	665.433
741.50334 ± 2.6 POS	0	0	0	0	0	0	0	0	0	0	0	0	4.21752	0	0	0	0	0	0	4.96743	2.57369	3.20749	0	0	0	1.6273	2.76812	0	0	0	2.38318	0	0	0	0	0	2.42457	0	0	2.14083	0	5.71934	0	4.46302	0	0	0	4.90537	0
741.51705 ± 2.6 POS	20.4216	39.8764	42.9244	59.518	41.9835	52.6726	19.7425	3.23629	8.63889	11.3299	15.6445	9.96846	0	24.4104	13.0605	13.9263	0	22.6247	69.768	32.2815	56.0029	5.45526	45.383	118.033	25.8454	128.58	99.2307	10.7116	53.2497	47.4503	223.231	44.3531	58.7329	25.5926	14.7487	23.7169	106.871	23.8904	8.80678	79.44	34.9995	25.2265	21.5783	24.1421	0	16.3525	37.7111	43.8336	0
741.52136 ± 2.6 POS	41.7402	66.0795	91.4757	100.531	88.8801	106.133	29.1473	9.5644	50.41	26.2856	34.4925	34.6111	12.3505	59.742	23.9863	35.5341	18.8456	62.3749	130.245	72.6368	122.352	8.63786	100.619	260.72	64.8283	251.615	216.653	28.8224	91.9135	101.671	420.133	124.14	131.089	70.3296	57.095	47.4381	213.804	73.5804	16.5585	206.602	114.809	61.776	88.392	79.556	12.0327	45.7341	75.1777	112.378	21.9213
741.52528 ± 2.6 POS	147.158	199.926	282.337	381.008	282.989	326.263	82.9832	69.4169	178.315	162.063	193.563	165.854	138.808	223.051	96.2663	193.324	120.248	263.22	378.603	247.062	349.822	73.33	358.654	729.339	269.951	826.605	854.445	250.251	356.058	377.486	1223.97	414.609	610.947	347.731	595.571	227.757	760.988	466.823	238.529	815.92	548.667	334.459	522.793	557.994	121.342	193.939	285.317	461.913	279.643
741.53194 ± 2.6 POS	11409.6	11716.6	14343.6	16750.3	15203.4	16400.4	11691.2	12224.8	12576	13548.5	15181.7	13138.4	13762.1	13706.1	12192.9	13225.3	11537.3	15315.2	17216.6	13494.1	15945.3	11676.9	17113.3	21453.2	16992.8	24884.8	24195.2	17759.5	18019.2	19223.7	29748	19844.5	21342.8	17326.6	18494.4	14410.9	23133.8	16578	13845.8	23209.4	20445.4	16620.2	17849.1	18652.9	15474.4	16421.2	19587.9	21571.2	16685.1
741.53821 ± 2.4 POS	152.122	195.011	288.625	392.985	274.415	305.546	79.9084	73.0358	178.935	163.832	173.91	161.311	87.0277	220.075	101.188	154.666	100.2	251.04	371.029	262.35	343.659	53.0324	355.952	712.957	255.288	810.799	799.969	197.929	343.409	363.661	1213.08	513.274	515.13	321.193	374.587	186.225	689.033	340.116	145.895	716.103	424.778	262.012	397.204	393.779	107.283	186.299	246.825	390.015	164.131
741.54174 ± 2.1 POS	52.0059	73.0463	85.9763	115.46	98.2667	110.698	31.5969	14.05	52.8687	30.5877	36.003	35.0613	15.3549	68.5911	27.0456	36.3841	20.1319	66.1019	130.647	80.208	127.794	11.9426	106.44	238.959	72.6934	265.471	209.32	30.6729	110.592	104.962	435.534	122.319	130.368	79.7539	54.866	46.8095	212.16	71.9787	18.1692	207.11	108.196	59.5014	85.4441	75.4377	11.7433	43.2678	75.4531	115.75	22.3715
741.54487 ± 2.1 POS	20.0752	21.7628	42.2315	46.5314	40.0306	37.1782	12.0774	2.83446	10.6627	6.01487	9.64513	10.427	0	21.8827	11.0688	12.4119	2.85529	18.5191	69.5104	27.6744	51.9833	3.64982	32.2686	91.7945	17.4661	112.683	93.0193	9.42505	34.314	43.3006	185.786	56.0039	52.7943	21.6735	8.26362	18.0251	96.678	31.3129	6.49498	77.8755	43.4123	24.596	21.9282	25.1292	6.22996	16.2432	28.8295	42.2094	1.38304
741.54879 ± 2.6 POS	6.75356	6.8323	5.79216	20.1153	11.0912	12.9834	0	0	6.59788	3.51057	3.18031	0	0	6.10562	0	6.27943	0	0	26.8915	9.25482	29.3527	0	6.67574	27.6751	6.92977	40.1597	39.2057	0	12.4435	17.9882	79.7279	28.6056	22.4291	6.08958	2.34592	7.91874	50.7169	9.20924	0	18.9178	2.62818	9.33717	4.16934	5.54401	0	4.27645	5.4077	16.906	0
742.47027 ± 2.6 POS	52.9152	371.76	118.548	69.6966	612.059	103.529	217.803	141.444	262.377	229.824	317.356	156.883	441.916	429.004	70.3758	1895.63	1261.76	473.438	622.155	257.856	1672.46	363.661	216.755	1218.77	588.207	365.609	1276.86	299.233	679.594	496.035	628.711	851.72	935.776	412.005	961.829	1290.59	302.671	2265.24	1710.75	698.294	1285.55	895	2078.67	932.842	763.539	2331.54	1646.14	1468.84	2022.44
742.4793 ± 2.6 POS	179.319	388.681	168.588	99.8142	633.945	245.554	331.97	117.679	276.04	414.351	376.294	322.05	726.173	339.918	192.714	1751.81	863.245	249.925	274.548	361.871	1097.37	332.367	16.759	87.9431	37.593	25.4509	94.4638	29.51	53.6546	41.1151	46.8441	92.1078	36.4824	20.0504	55.4147	98.2749	22.9527	321.779	167.996	48.7005	58.5528	77.3878	266.538	47.3244	1460.92	2148.05	2048.41	1471.2	1845.41
742.48755 ± 2.6 POS	1631.12	2434.78	1718.45	2410.78	3919.88	3017.19	2285.52	1826.96	1744.66	2177.64	3843.65	3100.43	3622.32	2906.34	3218.75	3822.36	3343.28	4355	4153.7	4117.77	3808.32	4365.86	1655.36	2680.05	1822.65	2490.63	2993.37	2823.55	2359.27	1357.91	1606.65	2159.95	2982.27	2394.96	3380.68	2927.32	2435.05	3144.1	3037.85	3240.8	3736.06	3605.17	3541.22	3474.22	1040.13	2375.43	1224.07	2149.36	2055.43
742.49816 ± 2.6 POS	0	4.84499	0	0	0	5.42417	0	0	4.12776	10.2294	0	0	30.8599	63.846	0	9.73583	3.95235	12.8957	23.9542	0	30.7309	0	50.2227	30.3764	42.4598	0	159.056	33.4404	6.81628	13.1247	57.0696	45.1024	32.332	19.2946	4.76392	40.2063	1.75612	9.51322	4.1619	2.3438	39.985	0	64.9469	0	9.19744	23.4662	18.645	0	81.6548
742.52408 ± 2.6 POS	13.3649	17.1805	16.6748	34.9747	20.1659	29.8236	4.48371	3.77386	10.1163	4.75787	3.17939	5.85383	0	18.037	3.63363	8.79091	2.69006	11.8852	51.6681	23.9468	37.9824	0	22.5385	52.6557	12.5175	78.3868	69.771	1.79697	24.436	29.4882	125.884	33.3929	39.7571	16.8128	4.4062	13.9044	77.1834	19.1044	3.70522	57.1768	29.6883	19.0764	13.8979	12.2433	0	9.37803	26.2658	30.2321	0
742.52801 ± 2.6 POS	41.5414	63.8568	77.0382	100.803	91.5888	103.723	27.5665	9.26961	44.2237	26.0378	36.3341	31.7934	12.5966	57.8635	20.4754	32.3805	21.7054	58.4575	128.775	71.4467	120.044	10.9126	82.7038	232.49	60.2589	246.959	206.3	21.549	83.3559	92.5889	406.658	112.944	121.206	66.1267	49.3608	40.8962	198.506	71.4357	15.6469	195.093	103.669	55.0937	76.9213	73.2124	10.8121	39.2285	69.9506	96.69	21.3372
742.53508 ± 2.6 POS	4324.52	4201.04	5749.65	6872.7	6406.01	6753.85	4611.08	4668.67	4758.62	5384.31	6170.37	5420.56	5547.11	5697.98	5112.06	5379.18	4729.02	6211	7165.42	5703.65	6440.97	4875.75	6993.89	8564.53	6914.81	10045.5	9497.01	7085.05	7390.9	7695.53	12081.9	8114.19	8340.71	6934.75	7107.26	5730.98	9268.23	6366.39	5509.02	9080.49	7895.06	6523.71	6741.99	7180.04	6292.94	6544.06	7886.28	8490.18	6457.1
742.54137 ± 2.6 POS	52.2377	76.4846	98.1638	115.274	103.268	125.988	31.4556	19.4991	53.0078	34.0531	36.1561	41.538	15.8486	71.6606	28.199	37.1687	13.9597	64.1711	141.648	87.5963	130.534	12.1002	119.343	243.786	71.6986	276.298	217.855	37.4579	109.488	110.782	446.431	169.601	127.144	69.2001	56.2933	45.2435	218.914	67.079	17.5963	206.85	108.379	61.1579	70.7193	74.9256	13.1049	41.7532	73.9881	101.425	21.1731
742.57241 ± 2.6 POS	0	2.6448	0	37.868	78.4604	10.3412	3.05193	0	11.7485	0	8.20591	14.283	28.3926	49.7384	45.0192	11.03	3.05998	11.6402	15.9929	43.8905	38.7864	4.70446	155.594	410.363	42.749	165.792	344.059	118.55	172.978	113.596	251.592	74.468	259.403	74.2386	325.587	220.82	366.236	143.489	22.0685	204.491	175.463	184.07	83.3275	144.103	0	8.10866	0	18.2652	0
743.48186 ± 2.6 POS	11.1271	15.7784	5.59439	8.06559	29.2682	6.88564	7.20216	8.57908	5.93678	11.456	21.441	5.9875	44.9559	13.1232	12.8151	219.945	29.9569	54.4831	38.524	27.4418	78.5106	48.2366	0	1.61915	0	0	5.72594	0	3.21198	0	0	2.22854	2.98126	0	10.2685	1.44628	0	10.6395	2.15229	4.23036	1.89233	8.17418	11.066	13.9686	0	154.65	92.72	37.5167	102.206
743.52913 ± 2.6 POS	103.472	140.879	210.858	271.066	168.123	191.405	51.6701	54.6084	93.4204	86.2822	90.9889	97.8432	44.4173	144.753	58.6475	58.9185	32.312	123.214	227.942	128.333	156.628	15.207	225.842	366.437	164.58	480.29	337.24	88.4873	206.891	217.73	749.817	223.574	225.917	143.185	105.194	73.5071	349.391	67.495	40.4744	300.092	160.779	99.0936	93.4266	103.184	55.0586	53.4666	129.348	185.482	16.3706
743.53819 ± 2.6 POS	134.972	159.531	250.274	349.88	244.288	273.197	76.5341	62.5248	144.221	124.957	149.687	143.695	88.4656	169.212	77.9991	107.726	50.5062	196.478	353.281	191.325	209.851	34.6586	299.819	505.251	219.796	657.072	573.258	165.985	318.713	304.524	985.57	330.633	400.352	226.785	274.818	136.731	499.704	196.509	99.2524	502.623	287.116	220.508	221.652	244.094	84.2062	120.439	227.71	351.789	141.065
743.54646 ± 2.6 POS	172.077	139.844	281.069	418.525	255.114	361.64	99.6253	75.5043	122.563	106.575	162.194	205.171	32.2038	157.206	109.947	104.076	28.2228	175.269	300.316	257.215	231.358	15.5521	333.018	331.769	160.081	531.755	297.698	110.368	208.175	257.134	485.244	208.058	244.973	200.219	76.0014	51.4847	391.552	135.905	31.0371	353.662	110.593	121.314	83.9196	89.6984	87.8728	70.8145	123.307	264.293	29.4437
744.45949 ± 2.6 POS	0	5.34202	16.8585	0	4.47158	9.59013	0	0	6.53067	13.1887	5.00248	0	12.0515	24.6915	0	12.0492	0	0	65.975	0	10.9422	0	0	23.0412	10.916	15.7124	47.8137	8.46858	7.38916	1.99929	42.2361	50.3418	14.7098	10.0043	20.0656	57.478	4.44044	21.4829	3.16396	9.93253	2.50856	0	59.6318	0	0	20.124	24.7464	4.86426	0
744.48595 ± 2.4 POS	0	6.79165	2.24925	13.1227	109.448	3.61638	0	4.77432	13.525	4.72876	25.4129	32.4373	157.403	42.6902	8.28453	293.435	40.135	26.7094	22.1439	66.4286	70.0107	63.6773	0	0	0	0.249539	3.43308	1.05021	0	0	0	0	0.866205	0.932385	5.76211	10.0103	0	15.3193	1.82058	10.4282	1.44402	17.719	2.75979	9.80505	55.4125	136.837	90.9543	220.635	662.057
744.4895 ± 2.4 POS	1462.3	1716.87	1661.87	1961.39	3706.89	2258.84	1980.75	963.794	1287.09	1736.37	2860.48	2941.48	3665.64	3061.78	2783.72	3999.09	3209.07	2972.39	2889.02	3284.58	3444.71	3622.71	667.166	1025.21	893.098	1300.2	2246.15	1554.39	790.229	550.31	456.587	1168.21	1813.63	1443.38	2272.16	2550.05	1285.44	2435.48	2194.32	1901.88	1709.75	2698.61	2391.61	2450.57	2767.69	3441.78	3381.48	3846.57	4154.34
744.49621 ± 2.6 POS	35231.1	36972.9	37157.8	36724.1	45575.4	36957	37456.1	32096	34542.8	37281.5	38149.9	41566.5	43711.4	41091	38193.4	48356.8	39077.3	39875.3	37383.3	42182.5	41462.8	44833.5	24765.6	26292.9	27076.5	27934.9	29345.3	28364.5	25400.1	23517.1	23765	28101.1	26727.9	27304.1	26723	30537.5	24910.4	27938.6	27520.5	28692.6	25525.7	31734	27986.3	29720.1	40780.9	47030.6	45937.4	48869.5	51812.5
744.50293 ± 2.4 POS	922.528	1225.78	1059.3	1420.97	3234.63	1598.75	1481.92	558.441	782.725	1248.21	2210.18	2412.06	3107.32	2525.59	2048.08	3523.52	2669.24	2385.51	2254.56	2765.62	2838.89	3176.54	325.345	542.264	431.173	761.653	1600.02	888.223	368.687	222.467	196.405	662.069	1054.07	834.28	1423.23	1839.53	673.491	1798.13	1410.02	1205.38	847.41	2047.87	1643.09	1775.21	2243.84	2991.75	2862.07	3368.3	3839.62
744.50648 ± 2.4 POS	2.15536	5.98408	0	6.02756	135.168	8.49035	7.59388	0	2.06671	33.7887	9.49238	14.3163	115.637	77.0823	41.2302	320.656	28.7495	69.5904	8.70876	128.602	119.861	148.32	1.20292	0	0	0	1.86959	1.51477	0	0	1.81016	18.4457	0	10.3249	7.89872	10.4471	3.58143	0.409138	0	7.69158	1.1056	11.191	0.981061	42.8009	44.3674	150.247	99.2146	202.499	734.911
744.53373 ± 2.6 POS	31.2603	50.821	68.2476	79.2125	64.7693	84.3669	22.8296	2.86222	17.3822	10.7241	30.9456	26.3602	5.40377	40.3325	18.5243	14.6328	3.64554	40.992	110.172	39.8664	49.4687	2.56791	72.1955	129.777	41.5915	187.303	122.774	12.6152	69.775	70.0659	275.583	64.3327	73.3246	35.8758	28.926	20.6076	127.313	22.6858	9.71884	103.393	54.2771	32.5338	19.7649	33.329	9.35405	20.0678	59.3373	67.6376	0
744.55111 ± 2.6 POS	50.6197	52.9846	102.526	140.387	87.02	152.34	40.6676	26.0357	35.8033	37.8576	40.244	59.4243	7.53936	53.6715	31.4866	40.6021	2.59946	47.2964	125.073	86.4395	86.2146	9.90931	130.936	116.361	45.6897	203.36	108.752	35.5105	80.2431	83.8333	172.571	58.1339	79.6448	64.6941	17.6489	15.269	151.325	39.736	6.13758	117.201	30.4408	44.3467	28.6351	22.2149	9.58964	25.2325	44.4067	97.7227	9.28233
744.58508 ± 2.6 POS	0	0	0	5.81787	0	0	0	0	0	0	0	0	0	0	0	0	0	0	0	0	0	2.45185	1.64859	0	0	10.5728	60.4963	1.97291	0	5.43002	0	0	8.02624	4.15816	0	10.5408	5.45035	0	0	2.8467	0	18.5824	0	36.2842	0	0	0	0	0
744.59219 ± 2.6 POS	1053.13	664.883	388.857	1155.99	1724.8	1172.51	977.51	1321.26	543.78	966.722	1404.88	1394.81	1078.09	2145.68	928.962	854.85	1318.32	1783.19	1464.13	2003.13	732.555	1240.83	2762.5	1007.45	1049.69	2400.68	4254.15	2215.56	1396.38	3084.79	1347.46	1420.01	2797.45	2812.94	1121.35	2211.43	2554.98	931.712	1293.12	2952.43	1650.75	2637.45	687.321	2586.66	4691.46	2014.12	2005.4	3518.19	4639.62
744.59851 ± 2.6 POS	0	0	0	0	0	0	0	0	0	0	0	0	0	0	0	0	0	0	0	0	0	0	0	0	0	3.66012	34.2694	1.58041	0	2.04394	0	0	3.36847	3.55869	0	2.00524	2.11793	0	0	2.21903	0	12.5204	0	23.9017	0	0	0	0	0
745.4777 ± 2.6 POS	21.0999	87.4096	75.3383	44.0454	211.119	35.2336	55.279	24.6108	63.1058	21.5039	58.2215	9.28651	133.683	238.477	31.2689	406.243	333.942	100.984	301.4	95.6906	523.91	72.3236	174.778	673.124	276.296	246.502	1161.19	450.98	605.186	255.108	369.008	455.806	454.829	179.387	771.498	1415.47	242.229	1876.11	1453.79	428.508	1006.14	545.443	1419.14	436.67	5.80634	255.343	44.3681	111.108	419.573
745.49037 ± 2.6 POS	1.91727	0	0	2.06817	28.7033	0	0	0	4.16314	0	4.22354	2.81782	42.7881	25.766	4.68347	78.6158	11.249	5.014	5.54429	23.3981	16.1262	59.7118	0	0	0	0	0	0	0	0	0	0	0	0.732985	2.84457	1.08536	0	2.12652	0	3.88994	0	3.06568	0	3.66452	18.8382	40.7598	7.4282	91.211	332.636
745.49671 ± 2.6 POS	12447.5	13193	13208	12915.2	15128.4	12683.3	13181.2	11497.7	12404.4	13150.8	12920.4	14215.2	14309.2	13929.4	13070.5	15964.6	12944.5	13503.2	12505.4	14186	13735.2	14966.9	8644.13	9095.06	9453.88	9496.43	9458.59	9556.85	8797.76	8254.35	8431.21	9690.35	8792.48	9100.57	8399.36	9763.74	8328.47	8842.03	8885.26	9475.93	8321.18	10061.2	8842.08	9372.17	13900.5	15924.8	15733.3	16522.5	16377.3
745.50344 ± 2.6 POS	2.02772	0	0	2.64857	17.4231	0	0	0	2.67052	0	0	3.1648	31.5893	13.461	2.78138	47.1633	8.0879	0	0	18.7663	0	25.7474	0	0	0	0	0	0	0	0	0	0	0	4.89749	1.50213	1.03332	0	1.40641	0	0	0	0	0	0	19.29	30.8095	19.4566	76.5526	191.911
745.59294 ± 2.6 POS	85.8665	129.552	20.1477	230.929	144.982	187.802	106.853	200.159	60.2782	87.207	166.628	96.7489	174.532	445.424	83.4462	134.931	121.234	298.084	248.775	280.035	95.4059	198.218	588.73	206.395	121.961	404.771	1004.59	430.584	190.547	448.54	265.97	194.937	450.854	429.172	70.1333	285.526	302.634	58.1373	102.929	503.899	198.419	363.007	109.631	487.831	830.564	266.656	72.0089	541.069	1132.83
745.61473 ± 2.6 POS	9.69694	0	0	26.4697	93.4708	84.089	5.57541	5.17617	0	0	321.42	49.4288	457.406	28.0585	413.313	12.2401	11.2644	282.839	60.0403	157.227	11.2143	280.876	35.3862	5.65563	5.68479	74.4121	124.875	105.14	54.2126	15.3092	0	9.60222	340.622	63.1992	326.968	85.2057	347.424	42.6791	60.7983	400.511	64.3161	362.493	40.8155	527.673	0	0	0	28.7916	10.083
745.62106 ± 2.6 POS	14268.7	9989.44	14596.4	16989.9	15786	18161.2	13339.1	14242.9	11680.5	12725.7	20295	16477.4	18648.9	15413.1	22055.3	11382.6	12237.9	18990	15153.2	16816.8	12049.5	18721.1	13468.6	10682.3	12575.4	14685.5	12960.1	16491.3	13358.5	12952.4	11254	12674.3	17128.9	13356.9	15777.6	13070.5	17703.4	9695.55	11376.8	17610.1	13730.1	16130.8	11257	16755.8	10907.4	9059.21	10566	13099.2	9721.67
745.6274 ± 2.6 POS	5.62023	0	0	2.53657	33.1884	21.9095	0	0	0	0	207.707	19.0148	226.502	7.62531	244.695	0	0	151.716	16.8504	84.3198	0	157.738	17.8951	0	2.92995	47.6242	74.7245	51.4562	24.9753	8.28062	0	6.73593	194.854	47.8572	169.075	29.0271	244.786	18.3881	22.2874	258.828	22.1714	229.716	10.8881	283.894	0	0	0	3.71883	0
746.49354 ± 2.6 POS	436.346	594.876	606.989	605.178	1610.09	610.805	708.002	281.801	426.164	602.232	971.669	1041.02	1425.2	1166.6	1024.79	1936.55	1074.71	951.37	907.289	1366.24	1317.44	1538.24	113.415	116.282	128.303	206.927	317.71	184.873	134.562	80.5574	46.7359	153.416	156.703	179.679	177.124	337.737	132.443	288.511	219.52	254.866	110.789	420.989	245.056	329.631	1235.49	1745.7	1670.13	1921.71	1781.12
746.50227 ± 2.6 POS	785.194	973.263	942.744	1059.61	2178.53	1081.43	1176.94	543.072	693.779	947.474	1436.56	1654	2031.16	1704.64	1340.61	2539.69	1614.57	1602.71	1300.99	1971.07	1795.14	2179.14	234.505	306.426	277.295	429.228	673.558	431.043	283.85	136.473	152.541	338.019	417.727	399.832	472.236	795.706	288.125	656.128	491.527	519.282	282.237	878.781	573.413	745.572	1499.26	2145.48	2114.85	2390.69	2306.57
746.57137 ± 2.6 POS	14386.1	10571.7	12594.5	11287.5	11603.8	11844	13023.8	12170.9	11647.4	12923.3	11881	12687.9	12216.6	10406.4	12368.9	10972.1	11350.8	11291	11233.6	11974.3	11082.5	11382.4	11693.5	7743.71	9346.99	9591.78	9104.2	9351.54	10229.4	10203.1	8805.17	10551.6	9426.68	10279.2	8352.81	7208.04	9708.18	7053.42	7936.26	8828.17	8352.36	8972.51	7478.47	8119.9	16618	11434.9	13735.8	13257.2	12262.4
746.59678 ± 2.4 POS	0	0	0	0	0	0	0	0	0	0	0	0	0	0	0	3.97027	0	0	0	0	0	0	8.37926	70.4416	0	9.35299	55.8084	2.3512	3.90078	11.2261	10.0473	2.11957	14.3577	11.404	2.31298	3.50779	9.46034	7.81834	1.61797	17.8057	16.8457	9.19388	2.08342	11.3186	0	0	0	0	0
746.60036 ± 2.4 POS	2.93049	44.7583	6.00752	21.7548	8.18447	92.4518	35.1953	31.1395	29.2894	76.2486	43.3383	4.65742	120.627	185.58	32.3253	74.4069	30.3284	46.3143	80.2203	69.2408	42.2851	64.7068	322.645	419.288	87.9666	200.315	503.84	229.701	183.636	245.464	289.63	147.892	241.285	244.113	53.1153	112.531	199.293	53.4647	55.8986	267.115	166.947	127.755	105.135	200.111	57.4458	175.554	0	62.3967	312.798
746.6079 ± 2.6 POS	10505.3	10980.6	9346.15	9741.74	9828.38	11170.9	12071.8	10332	10087.2	11625.5	9839.29	11259.9	9939.01	12141.1	10383	8608.08	9286.4	10343.3	10202.7	10773.4	7890.66	8658.42	14037.3	14081.9	10854.9	12352.6	15803.3	13533.5	13360.7	14095.8	13640.2	12389.2	13014.5	14493	9462.03	10984.3	13291.6	7903.93	8825.68	12623.6	11041	10886.6	7942.08	10104.1	13615.6	13131.7	10761.6	12100.2	12658.8
746.61386 ± 2.4 POS	2.51912	19.4539	0	11.5871	2.70113	35.5404	0	14.724	18.8476	25.0699	11.6848	4.32718	81.8198	96.4095	12.5344	41.9177	1.35688	29.7734	57.8592	37.5262	20.163	33.9383	249.117	358.366	68.4221	143.718	431.542	180.276	157.424	190.039	245.55	166.456	174.782	194.468	27.2429	81.1537	136.867	43.8404	33.1536	207.418	130.165	88.7252	86.0755	136.473	7.97707	89.7518	0	11.0824	149.973
746.61744 ± 2.4 POS	0	0	0	0	0	0	0	0	0	0.579787	0	0	3.63743	2.14131	0.39244	3.44697	2.1267	0.49649	0	5.60587	0	0.225236	18.6971	79.2962	2.71958	15.8782	97.4129	29.4404	12.1836	14.7793	16.0363	15.3428	24.2174	17.0643	6.0461	17.3526	15.7097	7.93859	8.74113	31.3957	13.2422	15.6963	9.06012	21.0657	0	0	0	0	3.19059
746.62657 ± 2.6 POS	6688.72	4563.67	6908.27	7875.76	7152.18	8363	6222.43	6674.51	5438.64	5942.46	9121.22	7572.87	8129.3	7046.62	9947.17	5143.66	5631.37	8627.14	6881.15	7596.82	5434.15	8377.31	6237.81	5007.01	5914.86	6708.43	5658.93	7449.22	6183.4	6077.74	5190.02	5931.13	7539.36	6100.15	6671.1	5814.46	7809.64	4319.39	5091.35	7678.01	6110.97	6937.74	4932.43	7105.21	5209.2	4072.44	4894	6003.16	4318.76
747.57346 ± 2.6 POS	5906.78	4201.08	5217.25	4508.24	4543.62	4723.86	5338.58	4815.64	4694.49	5327.67	4730.83	5107.25	4711.15	4173.21	4896.88	4240.43	4452.46	4470.06	4429.13	4696.59	4314.96	4507.56	4753.43	2753.64	3651.73	3756.1	3539.73	3662.45	4147.83	4103.21	3134.33	4213.88	3673.43	4080.39	3154.06	2689.19	3800.23	2662.99	3084.2	3424.7	3186.8	3401.17	2849.63	3112.65	6657.25	4497.11	5518.24	5189.4	4546.52
747.60293 ± 2.6 POS	0	0	0	0	0	0	0	0	0	0	0	0	4.93081	0	0	4.35772	0	0	0	0	0	0	7.16168	55.0667	0	12.3948	65.4879	19.629	3.92812	10.9009	12.9621	2.51377	19.6556	21.6257	0	8.0003	5.36274	3.88101	6.61499	16.668	16.2266	11.3364	5.34748	9.74035	0	0	0	0	0
747.6097 ± 2.6 POS	4202.86	4357.8	3563.46	3810.26	3973.76	4596.06	5036.06	3761.59	3508.52	4586.72	3851.69	4604	3912.86	4884.31	4125.73	3289.54	3711.73	4169.3	4032.77	4317.51	2881.54	3434.64	5768.59	5570.11	4401.05	4983.44	6201.09	5446.4	5512.01	5783.85	5355.64	4972.38	5165.52	5843.62	3616.27	4259.99	5278.59	2990.36	3411.36	4991.56	4346.93	4212.92	3014.72	3838.95	5609.15	5296.52	4392.85	4827.44	4759.7
747.61607 ± 2.6 POS	0	0	0	0	0	0	0	0	0	0	0	0	0	0	0	3.73153	0	0	0	0	1.53554	0.876498	9.53233	64.3988	3.13585	10.8081	81.0042	22.3036	6.36714	21.0588	11.1474	27.4308	26.8443	20.8006	2.00441	9.25256	4.71673	5.34252	5.33201	14.9162	24.2117	18.0676	10.7228	9.49537	0	0	0	0	0
747.62882 ± 2.6 POS	20.6121	2.22194	4.64359	114.066	172.001	190.367	27.4764	18.685	0	0	454.975	78.1585	297.124	87.0421	572.886	18.1865	22.0316	327.838	97.0635	252.164	25.0829	331.133	73.4301	12.3293	14.6219	106.196	62.4331	152.361	85.1786	59.9477	11.7444	38.892	289.985	80.2756	194.961	73.2224	339.692	27.6295	41.591	306.267	58.9063	251.455	14.7995	295.144	6.36259	0	5.81521	30.6842	4.14645
748.57506 ± 2.6 POS	2.23152	0	0	12.2388	172.618	26.4548	0	0	0	0	72.3536	12.0095	177.776	30.5153	110.049	8.53659	2.80882	102.013	54.4892	78.5394	2.62266	208.638	3.84569	2.31077	3.24419	33.8695	209.686	43.8378	1.46154	1.22793	0	2.00316	180.565	30.4548	383.688	186.056	139.693	32.9459	24.652	185.279	74.4053	238.743	32.075	375.835	0	0	0	6.62081	0
748.57906 ± 2.6 POS	1720.41	785.868	1885.2	2772.73	3759.5	2923.14	1898.75	1111.74	769.756	1578.25	3404.56	3001.3	3574.57	2901.86	3671.07	2699.17	2459.93	3524.21	2972.2	3419.23	2601.31	3836.23	1979.04	1367.63	1967.97	2762.7	3199.19	3087.25	1948.5	1510.9	808.079	2074.55	3310.3	2606.23	3817.05	3488.93	3177.67	2659.08	2637.95	3209.93	3019.53	3411.8	2755.42	3438.45	838.904	899.905	929.331	2034.38	1672.99
748.58584 ± 2.6 POS	34116.5	27297.4	35025.8	41660	47832.9	40915.6	33402.6	30718.7	28266.3	33302.2	44261.3	40431.5	44618.7	39262.1	47729.6	33118.3	32467.3	46353.2	38852.8	43565.8	32512	48404.5	32913.4	28065.8	34349.3	38436.2	40942.4	41634.3	33250.5	29982.8	26793.4	34222	42180.4	35683.4	45906.8	42273.3	41152.6	31451.3	32719.6	42201.6	37642.9	41503.8	33302.6	42903	21014.4	21288.3	21728.2	30174.9	24631.3
748.59183 ± 2.6 POS	973.785	333.801	955.943	2193.85	3324.76	2370.66	1244.04	632.87	303.123	901.48	2876.89	2265.51	3126.54	2455.15	3114.74	2170.02	1915.29	3057.58	2457.39	2987.68	2041.28	3465.36	1391.42	913.642	1405.32	2274.04	2837.36	2700.09	1391.08	1003.67	418.618	1502.65	2939.5	2078.02	3425.94	3088.86	2699.43	2190.62	2138.35	2825.39	2537.9	2992.24	2324.19	3085.77	270.757	415.618	400.989	1486.52	1228.15
748.59583 ± 2.6 POS	2.11977	0	0	18.6737	243.715	18.3471	2.09588	0	0	0.739758	95.9444	19.9118	239.941	23.6329	122.849	27.4955	15.2219	205.352	30.1492	132.288	10.9364	235.707	7.92544	0	2.96685	30.9509	265.421	61.9168	2.76168	0	0	6.00263	204.148	55.868	459.12	198.658	131.958	48.3862	13.135	199.89	73.3944	263.722	34.2515	404.505	6.76956	0	0	27.9508	9.12303
748.61299 ± 2.6 POS	8.69287	43.3273	7.18521	21.4393	3.49903	83.6902	45.9857	28.1081	29.798	46.6196	22.3578	4.25706	74.7534	135.882	27.2646	70.022	15.2937	42.1867	73.595	36.1789	28.4827	40.0771	271.304	310.889	73.8451	140.211	375.02	191.303	174.886	203.75	252.421	130.756	166.815	187.631	16.0262	60.0001	117.088	26.7821	21.1938	130.438	119.764	74.7877	78.3043	95.5933	26.6256	99.9374	0	8.39543	151.466
748.62178 ± 2.6 POS	3706.17	1871.88	2463.17	3900.04	3403.49	4217.72	3437.54	2430.19	1387.56	2091.8	3738.94	4287.13	3319.01	2872.56	5029.86	1564.73	1741.67	4612.45	3365.65	4294.12	1521.27	3582.12	3245.17	1634.94	2017.79	3255.22	2562.27	3668.96	3023.27	2409.6	1202.22	1841.9	3404.5	3475.66	3146.09	2613.47	4097.43	1231.15	1458.48	4142.76	2946.27	3332.03	1425.95	2586.14	479.533	128.241	153.62	873.895	247.266
749.5105 ± 2.6 POS	15.2328	36.3876	4.4831	7.54607	48.179	3.15585	25.1708	14.2641	14.4246	4.28691	37.6198	2.63465	55.1937	135.1	10.3204	205.731	181.279	23.2982	143.293	37.9148	180.165	31.765	45.5098	116.449	10.1218	73.9028	224.708	33.8922	84.8068	41.2824	108.447	92.0705	117.582	43.5753	71.8757	123.588	61.7517	249.795	134.252	72.7137	206.122	146.754	162.042	105.99	822.123	1357.43	688.535	1217.98	1575.4
749.58335 ± 2.6 POS	2.28258	0	0	35.2151	326.35	43.6097	0	0	0	5.67267	122.231	47.1304	363.123	45.9414	215.742	61.6109	20.5584	217.383	69.7196	158.645	31.7422	367.787	6.12623	2.96539	4.37208	54.4364	295.524	104.361	1.37684	2.61954	0	11.7453	274.593	40.8284	477.826	252.342	215.133	47.575	44.7736	264.486	84.7125	347.933	58.8451	487.358	0	0	0	29.4387	6.55047
749.58976 ± 2.6 POS	14637.3	11768.2	14985.9	17647	19145.5	16854.1	14179.9	13308.9	12220	14139.3	17936.2	16708.4	17456.3	16019.7	19624	13051.7	13123.8	19032.2	15611.1	17656.7	12817	19463.9	13823.4	11781.7	14388.6	15747.6	15775.8	16685.8	13917.8	12636.6	11399.4	14180.5	16589.4	14392.4	17014.5	16013.7	16441.1	11768.1	12661.2	16631.8	14634.6	15852.2	12515.3	16246.9	9007.27	8992.29	9107.69	12196.2	9423.95
749.59616 ± 2.6 POS	0	0	0	34.2229	239.482	11.9903	0	0	0	0	105.156	12.3159	215.808	42.239	210.115	13.3629	16.8379	155.055	30.3728	137.215	6.43522	259.547	4.82945	0	0	38.1567	192.657	51.1326	7.84103	0	0	10.5277	203.241	17.3125	264.962	111.084	129.909	21.6784	10.2563	184.714	46.6915	204.895	13.4985	309.231	0	0	0	6.49994	3.57623
749.62579 ± 2.6 POS	273.051	39.0792	22.6617	314.313	424.604	593.827	312.979	70.9926	49.9637	45.8188	578.638	795.563	545.333	178.535	1411.83	37.9871	41.4346	1172.64	431.637	1033.01	50.5708	556.623	213.578	130.48	47.4917	291.817	170.296	483.874	159.02	64.8091	55.708	14.9702	556.682	372.3	563.213	186.51	866.406	20.3243	16.9052	1004.41	296.681	599.946	15.3197	259.688	0	0	0	7.47245	3.54412
750.54098 ± 2.6 POS	0	0	0	0	0	0	0	0	0	0	0	0	0	0	0	0	0	0	0	2.14777	0	3.1432	0	0	0	1.45485	0	0	0	0	0	0	0	0	0	0	0	0	0	5.44749	0	1.92689	0	7.40218	0	0	0	0	0
750.59195 ± 2.6 POS	1457.82	685.742	1631.06	2489.75	3060.96	2381.55	1591.2	934.87	761.976	1396.54	2869.15	2428.51	2733.24	2405.47	3192.06	1898.88	1699.81	3010.25	2264.29	2757.83	1786.35	3199.23	1588.05	1198.88	1674.68	2272.24	2279.62	2500.27	1720.65	1269.08	735.124	1739.09	2563.81	1868.31	2621.44	2529.29	2507.22	1653.48	1755.04	2466.75	2165.54	2418.65	1759.54	2411.79	278.838	492.759	530.062	1239.21	847.311
751.40932 ± 2.6 POS	2.25865	39.7816	7.77896	2.2631	19.6733	3.72628	7.78528	14.256	12.2962	12.699	10.2492	0	31.8167	13.8353	4.67237	616.572	155.11	19.4232	18.0472	6.22473	374.687	10.6367	2.74776	260.305	46.4052	11.8684	218.685	14.7719	16.9742	17.3351	69.7927	61.3002	55.777	16.417	110.056	112.925	13.9156	1439.03	376.825	22.4804	74.7506	77.7625	909.956	64.6548	45.6431	1195.7	207.523	102.487	1049.48
751.5264 ± 2.6 POS	1221.89	1686.17	1924.11	799.003	2577.89	1489.01	1813.32	1171.33	1742.14	2047.16	2380.93	1671.6	2677.6	3045.44	1161.66	3295.78	3564.02	2289.92	3905.82	2681.13	3678.14	2124.45	2551.02	3483.63	3176.5	2483.58	3807.56	2825.3	3677.39	2516.43	3393.42	3856.75	3309.49	2914.92	3385.04	3637.89	2699.95	3671.59	4004.64	3298.35	4821.44	3540.32	4212.25	3556.9	5310.36	6267.34	5721.07	5062.34	5874.94
751.57429 ± 2.6 POS	2642.77	4141.52	5376.95	4499.1	5349.59	4214.01	4476.58	3290.78	4656.2	4244.69	3879.61	4270.61	4660.54	5237.26	4291.82	5195.08	4011.56	4065.56	4916.13	4590.43	5627.67	4035.95	3217.25	5241.53	4347.67	4148.86	5295.08	3793.09	5005	3734.82	5009.98	4173.71	3516.11	3400.42	4040.85	3710.17	4843.16	4522.2	3747.12	4140.73	4272.24	4433.62	4859.55	4118.74	7108.77	9518.36	8899.81	8469.4	9369.88
752.52814 ± 2.6 POS	20.6102	67.4105	30.6813	23.6421	91.4615	24.2643	49.597	30.535	23.1723	58.3841	93.0018	19.3661	120.143	123.555	33.4459	299.988	351.019	86.7691	435.815	107.942	320.207	79.9935	87.429	242.507	114.024	85.3903	401.206	114.139	247.894	70.9943	217.437	291.915	244.561	113.319	315.633	373.56	103.273	514.36	581.278	188.53	880.994	401.713	753.415	378.407	774.488	1543.66	1254.06	882.53	1641.43
752.57575 ± 2.6 POS	67.1662	256.309	567.758	406.93	1223.85	236.359	425.083	69.4209	379.441	191.457	292.54	374.764	859.363	1052.66	486.732	1477.69	414.192	406.55	884.21	751.216	1532.89	407.132	268.993	939.766	490.137	501.029	1357.65	389.615	888.428	316.788	648.955	494.925	332.591	284.447	708.559	461.27	973.786	1140.48	476.822	573.947	641.834	783.138	1188.07	677.819	2088.6	3757.4	3394.6	3224.37	3540.69
753.44922 ± 2.6 POS	13.8723	0	6.25016	18.8126	0	0	7.92024	0	0	2.96837	0	0	0	4.44266	0	0	0	0	0	0	0	0	116.662	0	2.87453	391.894	0	3.98218	97.5124	0	0	15.6383	1.80758	12.9417	0	37.8712	3.95664	0	0	0	0	0	0	0	38.9933	0	0	282.658	0
753.48441 ± 2.6 POS	0	2.07638	0	4.65688	0	0	0	0	4.11969	0	2.22896	0	0	0	3.06771	17.08	16.1435	0	3.46427	0	55.5455	9.04305	9.22976	11.2288	5.52504	1.54959	35.8549	0	13.4388	0	2.55243	23.4561	4.85844	7.23428	3.6192	2.25701	2.00508	79.7139	59.0619	5.47608	11.7695	9.09021	93.6547	4.36291	25.6176	78.0643	12.0342	4.04335	85.7256
753.53983 ± 2.6 POS	0	0	38.283	2.97844	3.40763	6.58369	0	0	73.3741	181.176	0	3.74648	0	0	0	0	0	0	0	2.72211	0	0	4.13563	50.8228	92.0345	15.479	9.45305	2.59739	10.4012	0	213.833	334.139	1.86357	30.1137	0	6.4309	2.53452	22.4645	3.40226	0	3.98323	0	17.607	0	0	3.92919	108.421	19.7738	0
753.5633 ± 2.4 POS	0	0	0	0	0	0	0	0	2.06711	0	3.32565	0	2.91383	1.53581	0	0	0	0	0	5.20868	0	0	1.52481	8.00857	0	3.26759	11.0498	3.9249	7.30306	1.65072	0	2.98182	12.5456	2.40609	86.0169	1.52	5.14652	4.4676	3.27586	13.7895	4.11197	25.7514	1.69942	22.298	0	0	0	0	0
753.56694 ± 2.4 POS	1.46605	0	2.29969	0	8.95091	1.46167	0	0	3.68493	1.88662	6.07789	0	9.45837	8.57817	3.97163	0	0.394263	0	10.2872	22.1259	0	1.97186	6.24444	30.8547	1.20538	17.402	47.3064	24.6393	15.572	9.50374	8.63043	4.34871	61.8332	12.6688	209.373	4.23911	43.6404	28.7571	19.8371	75.6734	34.9513	96.2387	19.9596	112.331	0	0	0	3.1622	0
753.57098 ± 2.6 POS	21.9375	6.76401	4.15731	68.0195	388.081	166.122	21.7396	15.4742	30.7534	11.9321	350.038	152.387	778.08	208.585	381.84	59.2662	95.6654	252.668	317.561	454.951	169.325	391.665	138.02	176.588	30.0132	213.87	560.856	376.728	177.549	126.086	97.4907	103.005	649.065	177.71	985.4	394.151	549.876	347.63	304.468	562.016	442.535	771.604	360.052	920.88	37.9101	37.4889	33.1549	407.028	478.977
753.57503 ± 2.4 POS	43.6855	14.3048	24.3198	117.391	545.049	270.079	42.2873	35.6949	79.0444	24.4309	415.916	202.546	1047.33	339.785	412.364	218.524	182.029	427.643	435.111	651.341	334.361	585.287	214.96	248.751	98.1233	332.794	914.198	588.393	296.732	234.754	192.888	193.912	958.464	320.016	1416.68	688.429	804.312	562.172	565.962	837.246	681.905	1187.08	582.018	1348.76	126.38	178.292	148.108	693.416	940.71
753.57867 ± 2.4 POS	1110.87	350.671	1110.28	2143.97	3513.84	3026.53	1124.43	1016.19	837.628	804.595	3613.26	2854.3	4078.68	3083.1	3652.56	2329.06	2527.81	3140.95	3384.16	3654.99	2638.65	3643.19	1948.38	1602.18	1399.97	2759.08	3438.27	3439.07	2105.1	1938.43	1355.38	1934.09	3927.14	2554.37	4322.36	3355.31	3715.52	2814.68	3001.42	3689.55	3563.68	4080.74	2902.49	4188.84	1922.96	1925.01	2026.54	3566.49	3394.2
753.58231 ± 2.4 POS	6356.77	4389.98	6684.11	7605.08	8485.23	8426.78	6058.66	6247.31	5703.5	5657.56	8755.27	7902.2	9425.56	8094.77	8963.68	6398.64	6769.89	8327.83	8304.54	8887.69	7017.73	8581.82	6891.65	6394.61	6171.7	7682.83	8484.67	8717.96	7243.86	6922.43	6363.45	6836.39	9220.83	7184.99	9741.67	8050.4	8978.36	6883.15	7401.86	8978.13	8501.95	9388.73	7140.39	9560.14	6887.7	6759.88	6734.29	8795.39	8020.31
753.58919 ± 2.6 POS	86933.4	62904.4	90652	104114	117267	116254	82564.4	86919.4	81012.2	77770.9	121708	108997	129367	111550	124612	84464.4	90025.5	114398	114575	122781	94407.9	118264	95770.1	87942.9	84091.6	105888	116119	120197	100039	94759.1	87952.1	93817.7	127457	97595.3	135116	107539	124596	91540.4	98262.2	124332	115779	128861	96125.7	132003	94277.3	91095.3	91631.8	122319	110543
753.59566 ± 2.6 POS	6258.65	4089.46	6543.7	7563.77	8619.39	8464.71	5932.01	6150.8	5519.52	5490.81	8925.3	7985.46	9545.33	8355.97	9185.77	6283.66	6679.21	8619.19	8413.2	9480.48	7089.65	8786.04	6919.56	6355.99	6081	7754.4	8567.45	9107.79	7284.66	6860.67	6187.12	7216.09	9474.8	7219.56	10092.5	8050.2	9213.45	6829.31	7294.91	9278.2	8573.82	9609.85	7161.18	9936.74	6848.45	6644.77	6695.46	8987.45	8223.65
753.59971 ± 2.1 POS	1139.78	328.013	1287.51	2177.63	3414.21	2988.17	1153.73	1168.23	878.06	767.206	3437.55	2754.5	3870.42	3010.4	3502.24	2292.07	2363.8	3066.22	3217.23	3673.53	2498.61	3537.44	1930.77	1586.56	1353.34	2635.4	3323.83	3304	2132.88	1939.77	1334.65	1804.19	3744.47	2498.31	4147.69	3214.61	3567.38	2723.23	2848.55	3551.08	3369.72	3924.06	2759.13	4056.74	2064.94	2005.58	2080.66	3555.06	3350.74
753.60295 ± 2.4 POS	91.8976	25.2326	62.7405	264.95	994.962	490.283	58.2441	67.8159	93.4821	72.2322	930.722	427.777	1510.48	665.432	828.375	258.099	298.587	685.085	781.516	1120.45	502	1025.8	365.695	328.299	136.129	529.731	1154.68	867.522	431.431	324.898	268.715	353.856	1338.67	438.345	1677.31	911.073	1137.27	711.535	715.693	1157.54	982.933	1535.42	737.812	1644.61	174.063	217.878	199.705	1038.81	1167.93
753.60659 ± 2.1 POS	8.7374	2.06921	0	21.5372	103.486	37.0347	4.50119	2.51689	18.1468	5.24981	97.6308	28.0351	210.757	70.3504	85.2417	2.82693	19.9955	49.1253	72.8239	341.204	38.2511	112.927	61.9726	97.6687	14.1523	80.9754	267.173	167.474	72.7137	57.2655	59.3664	57.2031	325.318	89.5185	566.788	154.32	279.823	121.962	114.274	279.705	184.27	414.042	125.481	468.012	5.70553	2.9204	0	98.6802	116.61
753.60983 ± 2.1 POS	0	0	0	0	3.7126	0	0	0	2.04243	3.23943	1.95795	0	13.5199	10.8981	3.62084	0	1.70674e-06	4.24365	3.18905	25.0025	3.82603	6.71942	5.01921	31.4587	1.18395	18.7296	43.4107	29.6642	22.5233	6.20687	10.8195	9.09342	71.3538	13.4135	187.583	9.7733	45.5331	15.2067	65.8692	71.371	24.7065	94.6804	14.0713	111.911	0	0	0	0	2.74007
754.53031 ± 2.6 POS	32.3375	21.6197	12.0484	20.725	359.513	62.2583	38.5894	33.6854	44.2196	40.9056	79.0795	58.5689	793.846	119.81	64.5598	471.153	205.965	100.199	187.534	184.3	294.185	127.117	26.3155	36.88	2.26316	15.1232	85.888	53.2778	45.527	21.9843	16.7642	31.7713	55.6586	6.74218	261.958	24.6127	38.0965	115.962	53.558	19.615	25.3651	85.1287	85.9276	52.0655	498.108	732.574	743.147	915.535	1821.76
754.53721 ± 2.6 POS	16744.1	15015.7	18371.6	15002	18898	17479.4	16905.2	16515.3	17671.1	17583	16494.9	16201.2	20768.2	16993.5	15967	18306.8	17320.8	14763.7	16793.5	17270.8	17568.7	15679.5	11788.3	11161.9	11380.7	11308.7	12509.1	12704.8	13143.2	12812.7	11911.8	13483.3	11891.3	10198.3	12749.6	10446.9	10956.5	11280.1	11258.7	10172.6	10813.4	10972.3	10447	10402.4	23187.6	23413.8	24143.6	24354.3	25466.8
754.54329 ± 2.6 POS	8.51432	8.35756	13.4522	5.38703	125.588	8.01309	19.0706	19.5546	18.9353	17.0189	24.302	6.57901	375.974	36.9727	32.9689	145.241	44.2359	21.8532	31.299	87.8163	109.828	33.1715	15.7392	5.27912	0	3.55257	44.4929	19.0246	21.0627	8.08257	3.50909	30.7897	26.6786	3.93632	162.312	1.77415	8.35306	35.8828	6.7521	7.72113	3.71027	51.3727	16.9805	4.5544	237.409	360.795	304.2	588.067	1351.98
754.57372 ± 2.6 POS	0	0	0	0	0	0	0	0	2.1518	1.78099	0	0	0	1.91338	0	0	0	0	0	0	0	1.7381	0	4.37268	0	2.77399	5.37569	1.27079	3.26177	0	0	0	11.5129	1.49439	65.0998	0	7.22494	4.87803	1.28938	17.8287	4.00078	11.4451	4.89669	16.2141	0	0	0	0	0
754.57777 ± 2.4 POS	0	0	0	0	8.9711	12.2712	0	0	2.04225	0	5.6204	2.56878	13.9743	5.33234	6.62045	0	0	4.8749	2.98002	16.326	5.38876	6.23167	6.70441	30.5624	1.33436	12.9956	58.6621	30.3129	18.3704	14.8085	12.5586	8.68552	76.5606	10.6662	203.863	15.2229	51.6445	19.8236	20.7461	90.3205	28.8579	105.503	13.9862	111.439	0	0	0	0	6.21796
754.58143 ± 2.4 POS	47.9822	10.2405	15.8997	134.87	591.234	260.038	21.0382	34.6839	47.3629	31.7072	553.132	237.812	1054.7	347.835	541.874	90.5961	125.053	405.633	496.41	689.322	223.934	541.742	227.518	216.832	55.2357	319.48	684.355	567.297	254.956	181.17	139.71	192.936	879.625	265.421	1118.81	521.921	750.399	359.641	403.488	730.272	610.69	1017.58	373.066	1117.08	60.8608	74.6737	67.5469	540.242	544.693
754.58548 ± 2.6 POS	924.089	240.266	934.086	1878.7	3354.16	2628.62	933.943	870.248	670.595	651.143	3247.72	2477.9	4011.48	2840.93	3286.72	2301.08	2328.52	2949.26	3180.73	3441.23	2551.06	3408.69	1681.24	1447.89	1174.63	2472.08	3476.68	3189.77	1838.51	1688.73	1139.8	1678.98	3837.5	2306.89	4429.51	3392.55	3549.21	2796.68	2946.73	3575.29	3551.05	4146.21	2894.78	4216.28	1678.9	1844.35	1854.62	3448.68	3437.38
754.59238 ± 2.6 POS	36390.7	25997.9	38123.8	44024.4	48766.6	48815.8	34209.4	36452.9	33923.8	32196.4	51206.4	45706.2	54071	46627.7	52793.8	33511.6	36328.8	48087	47660.5	51659.7	37966.6	49344.2	40136.3	36486.8	34975.3	44233.2	47645.1	50159.5	41938.2	39446.8	36679.2	38752.4	53189.5	39988.7	55632.9	43299.3	52138.7	35888.1	39184	51976.1	47381.9	53263.1	37837.8	54375.3	38971.1	37368.9	37626.1	51154.4	44232.3
754.59846 ± 2.6 POS	1402.58	437.451	1685.01	2631.63	3673.26	3318.15	1409.09	1444.59	1166.02	1015.4	3751.17	3086.73	4140.99	3411.09	3849.94	2515.81	2585.44	3533.44	3479.78	3955.66	2714.41	3759	2200.56	1858.23	1658.14	2972.69	3515.72	3733.88	2403.17	2173.73	1657.74	2205.65	4027.02	2566.09	4366.64	3401.49	3866.25	2735.23	2929.54	3899.06	3612.47	4187.63	2852.73	4268.56	2291.65	2282.61	2222.88	3796.62	3486.62
754.60252 ± 2.2 POS	33.9649	12.8569	6.70478	57.8801	377.911	161.352	16.9058	13.1745	40.149	9.16385	303.206	136.579	667.817	195.701	331.901	23.1481	34.2685	238.682	326.316	528.637	116.468	398.344	145.65	161.133	32.4049	217.547	558.425	397.565	207.563	108.809	100.114	128.731	659.519	248.88	924.322	331.53	586.864	290.256	280.297	571.663	401.973	739.763	250.501	881.354	41.8147	34.0311	24.2812	385.542	327.572
754.60577 ± 2.2 POS	0	0	0	2.1417	0	0	0	0	3.77235	3.73019	8.25064	3.20017	17.0985	26.6551	6.69837	0	0	7.12141	0	83.2959	2.12382	10.7109	5.84439	32.4454	0	14.0526	38.4776	29.8428	17.0977	12.0999	9.21897	15.6424	77.3138	10.6982	186.827	10.1786	51.5795	14.2182	10.7107	59.3682	21.201	94.8524	10.4048	95.3227	0	0	0	3.94377	2.2077
755.53886 ± 2.6 POS	6574.87	5838.16	7159.4	5807.63	6980.57	6653.01	6576.88	6411.19	6844.43	6805.26	6179.1	6214.98	7501.54	6469.52	6053.43	6654.03	6511.68	5593.06	6318.74	6471.9	6454.24	5870.35	4299.99	4106.3	4156.28	4197.21	4551.79	4742.67	4984.11	4837.19	4246.57	5079.12	4408.25	3792.4	4535.37	3896.44	4026.01	4045.66	4182.34	3674.33	4003.16	4005.25	3753.18	3737.86	8705.13	8757.48	9074.99	8867.87	8655.38
755.54658 ± 2.6 POS	145.033	44.712	168.027	289.561	348.215	334.015	76.7807	97.4242	106.716	238.324	524.761	331.093	188.936	140.506	341.302	327.63	170.653	415.581	258.997	254.7	334.577	311.002	595.452	220.078	512.923	818.75	903.813	752.346	554.393	520.172	623.024	762.559	1156.89	696.191	810.072	251.746	1027.87	560.722	428.085	989.782	754.979	750.035	778.698	994.322	252.614	68.3792	147.71	287.433	205.601
755.58807 ± 2.6 POS	0	0	0	1.47241	0	0	0	0	2.6442	0	3.31019	0	5.04994	4.11889	2.45217	0	0	0	0	15.0724	0	2.29931	1.13526	17.0945	0	5.37398	32.0755	9.18168	12.6498	5.80834	5.97389	0.506031	48.2472	8.53245	132.309	0	24.1004	8.01362	4.40505	45.1538	8.75266	44.6819	4.24414	61.9047	0	0	0	0	0
755.59499 ± 2.6 POS	6556.66	4510.82	6894.74	7761.24	7919.44	8321.99	6086.16	6595.19	5915.86	5701.66	8578.38	7768.17	8417.18	7823.79	9040.69	5466.09	5945.58	8013.8	7748.18	8600.64	6104.8	8045.22	6941.78	6258.08	6135.79	7460.03	7349.46	8234.45	7286.54	6902.75	6379.88	6649.66	8469.84	6571.06	8302.73	6633.44	8524.23	5353.37	6044.73	8309.27	7336.75	8136.05	5722.81	8193.06	6635.05	6291.76	6346.46	8227.04	6409.61
755.60353 ± 2.6 POS	2293.76	347.871	2186.9	3086.08	2457.43	3260.08	1225.21	1787.6	1049.81	619.587	3650.45	2741.81	2932.83	2343.06	4000.14	1259.71	1846.31	3293.16	2514.29	3488.74	1132.78	3186.33	1376.14	676.229	731.053	1296.76	979.399	1178.05	1095.8	1233.77	728.257	701.745	2023.93	1010.5	1049.82	614.529	1960.43	589.228	719.538	1759.52	912.778	1269.17	389.399	1310.26	1913.79	956.553	1587.84	2592.41	1134.82
756.49627 ± 2.6 POS	538.119	454.73	651.82	970.064	1396.9	997.197	526.095	703.409	452.279	802.379	1186.86	1269.95	1181.81	845.646	1160.53	1840.5	1612.4	862.751	761.596	1116.49	1304.99	1679.39	290.461	219.768	228.057	608.581	622.619	477.699	187.144	390.802	187.168	303.433	659.848	431.465	374.59	380.857	529.893	656.078	787.355	329.138	304.526	602.479	464.165	910.914	1766.37	1241.55	1576.71	2127.37	1844.16
756.52767 ± 2.6 POS	0	0	2.27023	0	14.3443	0	0	0	4.67575	1.72938	0	3.28987	6.20816	7.18221	0	2.78139	0	5.70354	1.57872	11.8843	0	4.09595	1.53778	0	1.08334	4.96117	26.4046	12.7059	0	0	0	1.68195	15.6826	1.67202	120.215	7.61118	10.1624	6.10633	9.08224	16.7303	1.62637	20.919	4.8939	41.1592	0	0	0	0	0
756.53338 ± 3.2 POS	1174.56	1644.65	1996.05	2739.4	4115.31	3027.92	1817.31	1390.08	1211.7	2026.66	3046.28	2924.75	3932.79	3501.16	3050.92	3578.41	3104.72	3546.52	3274.16	3659.39	3427.98	3183.1	2097.67	2695.69	2189.83	3296.18	4073.75	3583.63	2422.85	2784.97	1664.08	2747.81	3693.94	3009.03	3941.89	3719.4	3360.75	3385.67	3172.36	3551.67	3469.34	3869.94	3382.5	3446.02	2150.42	3490.03	2616.85	3820.21	3691.87
756.53868 ± 2.4 POS	203.35	151.729	235.676	624.527	2091.66	826.382	249.204	180.01	255.493	202.907	950.686	862.648	1985.64	1209.04	999.601	1191.52	942.664	1158.22	1301.71	1646.78	1111.35	1504.29	476.094	466.655	445.985	1009.27	2214.15	1360.68	559.049	483.428	275.423	706.497	1645.23	887.916	2416.39	2033.67	1375.52	1504.25	1458.31	1404.4	1624.59	1878.8	1396.61	1962.49	229.407	636.205	358.402	1417.64	1547.87
756.54235 ± 2.4 POS	1757.98	1039.89	1862.82	3215.34	5272.12	3532.57	1870.18	1278.51	1220.39	1655.11	3754.18	3603.96	4620.7	3948	3862.32	3304.81	3312.34	3779.82	4164.61	4718.32	3440.97	4543.35	2768.26	2339.25	2446.44	3842.56	4912.18	4347.53	2908.94	2396.36	1724.06	3000.74	4424.62	3583.89	5393.49	4760.92	4290.22	3862.1	3902.55	4152.35	4380.39	4681.75	3711.37	4747.07	1612.43	2077.52	1736.96	3740.44	3642.34
756.54643 ± 2.6 POS	7830.74	6373.29	7927.24	9265.21	11372.6	9430.25	7576.13	7134.84	7178	7473.23	9204.76	9504.98	10139.6	9734.3	9635.22	7945.82	8064.3	9391.92	9843.72	10784.1	8195.04	10332.2	8172.62	7434.17	7899.8	9453.17	10976.1	10335.9	8481.69	7720.42	7215.99	8643.79	10070.3	8911.21	11334.6	10579.6	9864.94	8594.63	8980.61	9607.2	9980.35	10338.6	8438.42	10438.7	6617.72	7110.21	6576.76	9053.44	8163.71
756.55336 ± 2.6 POS	104341	85366	106267	127640	160695	129117	101305	94964.8	96880.7	100771	126373	129723	142033	134018	132251	106405	108103	128779	134392	148995	112222	142661	112126	100807	107666	129547	153827	141988	115918	104740	97960.3	117798	138429	119830	162664	144936	135267	117929	120982	131729	135807	142023	115111	145075	83965.7	93436.6	84709.5	124811	115362
756.55989 ± 2.4 POS	7855.24	6293.12	7904.21	9439	11920	9580.66	7525.35	7049.97	7090.72	7484.96	9411.96	9684.21	10656.8	10040.6	9965.81	8069.3	8220.6	9592.62	10048.7	11607.4	8613.65	10778.3	8295.19	7466.54	7947.17	9552.09	11388.1	10700.5	8520.41	7756.72	7167.31	8999.65	10404.4	9019.72	12173.6	10938.3	10079.7	8883.61	9118.09	9867.01	10189.3	10739.9	8673.04	11067.5	6367.74	7020.02	6401.99	9363.24	8746.87
756.56356 ± 2.4 POS	2100.07	1196.12	2167.87	3420.74	4906.46	3649.89	2246.42	1534.64	1619.49	2020.44	3719.44	3676.77	4318.61	4077.13	3822.98	3191.43	3202.22	3931.45	4008.95	4732.83	3308.91	4480.86	2863.84	2385.82	2575.34	3773.79	4623.33	4490.79	3059.53	2532.29	1900.4	3073.85	4176.33	3501.4	5200.09	4482.32	4095.37	3734.41	3738.77	3909.7	4136.77	4470.15	3623.59	4560.28	1639.7	2226.65	1840.55	3624.49	3581.11
756.56723 ± 2.2 POS	177.086	82.249	157.505	682.47	2298.49	851.872	239.764	133.587	177.185	217.044	1068.04	849.76	1945.25	1361.85	1101.75	1034.88	860.338	1216.39	1469.89	1982.44	1063.76	1839.23	597.968	410.72	386.002	1104.23	2248.56	1589.97	596.825	427.851	231.74	701.236	1820.84	1071.13	2554.33	2135.14	1519.37	1533.23	1390.4	1462.16	1705.46	1993.61	1365.71	2122.43	179.172	371.856	174.581	1231.53	1436.16
756.57049 ± 2.4 POS	28.9932	10.0775	2.37226	55.3149	565.401	56.334	17.1177	7.56266	28.0772	19.3486	102.001	106.52	428.185	206.475	154.743	73.6238	54.7785	90.5121	174.881	630.871	120.926	318.844	58.6849	41.4077	21.5857	121.64	740.183	275.313	60.0146	27.7972	25.5453	92.907	415.801	143.679	901.127	530.144	281.297	307.3	231.881	280.643	339.107	542.845	206.697	617.305	11.8191	20.347	3.56518	176.927	242.737
756.57416 ± 2.4 POS	0	0	0	1.44555	69.893	0	0	0	6.04119	4.98782	4.29382	5.39449	19.249	29.5913	9.9991	0	4.00258	6.2491	16.5334	51.876	10.3074	30.1263	5.24181	5.36495	0	3.60509	114.745	54.1279	3.96854	2.26261	7.53894	13.8439	47.9643	15.6823	254.015	34.5379	47.1373	34.9906	117.273	48.1329	33.0528	89.3601	19.455	117.209	0	0	0	0	3.67378
756.59986 ± 2.6 POS	0	0	4.85978	44.7862	113.609	66.1832	6.628	15.0703	8.32889	5.78046	114.565	51.9416	181.419	68.5106	126.6	16.0121	22.2643	63.4827	122.582	196.251	54.5686	105.871	68.2601	64.8345	14.4468	88.8942	178.132	150.824	92.4024	78.7162	46.3335	45.9689	243.95	64.7048	367.404	107.294	246.979	57.7176	52.8955	192.971	149.987	237.567	55.0047	261.008	7.2857	8.10741	8.99796	78.5121	42.3221
756.60924 ± 2.6 POS	298.205	12.5158	112.58	460.209	567.224	594.72	36.2614	131.788	68.6214	17.6647	976.602	529.265	775.122	346.19	983.492	103.078	194.003	729.015	584.018	1161.53	192.742	691.241	289.442	164.141	94.8807	259.742	226.419	260.822	175.641	231.87	154.245	97.9772	551.263	219.854	332.527	102.855	607.797	116.467	132.29	457.418	164.913	403.397	63.6788	375.505	208.172	17.018	133.001	522.797	119.374
757.48964 ± 2.6 POS	7.76814	121.196	13.3273	0	3.74624	70.4096	85.7331	7.41121	108.176	169.988	3.96812	0	102.422	254.213	0	131.01	34.8121	27.8958	97.6941	2.878	147.281	0	205.63	205.231	148.823	31.5987	359.504	111.472	97.0644	79.0485	354.142	171.634	88.2502	107.291	24.8195	95.6078	6.52368	37.631	22.0801	43.2087	95.3728	1.76253	161.365	5.74048	74.458	408.917	256.421	22.0671	207.378
757.53502 ± 2.6 POS	9.24958	13.0594	12.9776	43.6762	247.295	42.9246	11.8635	2.57087	9.41808	23.5604	30.5926	31.1897	158.243	86.2288	80.5799	101.236	62.856	62.3908	66.752	126.847	54.2003	87.0736	29.7645	63.1951	15.103	99.4825	308.463	98.3952	61.0675	56.4711	23.8853	37.3138	151.716	42.2172	381.832	187.805	133.086	158.834	83.7254	147.793	91.5894	265.156	160.67	217.278	9.96406	99.3786	10.6794	132.755	152.892
757.53993 ± 2.4 POS	1.71269	2.295	4.57996	9.82868	156.027	21.4554	0	2.71005	6.82426	4.01161	19.4431	30.9353	79.603	42.6812	25.071	6.35609	15.1146	18.8329	41.9117	63.8277	15.8218	42.3484	8.75679	12.2513	4.85459	26.1352	274.534	59.3367	7.80761	5.32338	0	15.054	129.97	21.3802	413.748	116.883	79.1012	87.7776	74.7117	92.6552	95.2701	188.1	59.4027	194.518	0	3.40043	0	23.7804	59.6448
757.54361 ± 2.4 POS	31.9102	14.3557	6.62568	110.593	788.859	120.486	28.842	11.0161	30.329	29.9381	190.759	145.573	619.542	358.128	257.332	138.402	100.835	277.323	402.797	636	146.883	497.395	115.851	72.4244	48.2104	243.898	959.558	418.875	101.12	69.8586	34.9517	163.415	562.039	218.474	1099.17	808.386	453.488	414.498	354.625	420.901	506.362	746.959	290.945	844.819	13.101	34.5852	10.4321	275.98	304.954
757.5477 ± 2.6 POS	1781.57	1031.4	1953.52	3188.82	4988.26	3497.5	1909.75	1312.2	1431.25	1627.07	3637.72	3583.78	4505.25	3827.78	3825.61	3330.22	3250.95	3673.66	3988.49	4506.34	3429.62	4396.67	2654.29	2189.47	2409.64	3676.76	4784.99	4203.78	2880.43	2364.99	1716.94	2897.36	4287.68	3444.93	5308.73	4685.51	4094.1	3859.01	3935.47	4002.93	4318.49	4587.95	3745.43	4703.48	1550.81	2178.9	1775.81	3615.26	3565.7
757.55424 ± 2.6 POS	40727.3	33043.9	41519.8	50471.7	64135.9	50965.4	39421.1	36952.1	37722.7	39132.3	49722.8	51217.2	55958.3	53115.7	52539.6	41012.1	41698.8	50758	52926.5	59247.2	43346.2	56552.6	43901.8	39179.6	42143.5	51250.9	61035.9	56261.6	45515.7	40896.1	38113.2	46088.1	54743.3	46888.2	64458.2	57097.9	53480.2	45310.9	46891.1	51998.1	53201.1	55648.7	44098	56963.7	31710.4	35971.9	32230.6	48812.9	43866.4
757.56119 ± 2.4 POS	1897.21	1055.27	1996.77	3217.84	4702.76	3428.45	2003.83	1472.16	1490.43	1704.3	3429.04	3505.67	4064.4	3729.66	3686.19	3032.51	2990.18	3549.11	3786.74	4484.32	3124.48	4280.23	2637.58	2227.7	2417.82	3581.39	4417.07	4073.9	2907.03	2352.69	1723.87	2948.66	3998.91	3329.12	4855.77	4319.79	3855.15	3472.34	3552.06	3736.56	3939.39	4203.18	3360.41	4315.56	1395.87	2103.2	1583.98	3381.61	3188.34
757.56487 ± 2.4 POS	44.7733	21.4521	29.8122	214.049	1098.15	235.922	47.0275	27.7661	71.686	48.5257	339.396	302.063	932.402	543.153	386.611	244.978	178.976	351.947	518.297	939.648	270.396	724.048	165.297	105.725	89.7833	351.039	1214.42	611.441	152.926	78.0052	50.2072	225.626	789.798	298.739	1444.39	951.555	613.957	621.52	506.488	596.932	662.775	968.646	481.048	1084.72	25.7924	78.6758	19.4744	471.651	526.36
757.56855 ± 2.4 POS	0	0	0	4.70195	24.4897	6.63586	0	0	5.6321	3.74752	0	0	7.92384	16.9905	1.38506	0	0	3.7187	2.78589	58.5239	4.64719	12.5002	5.0498	0.732453	0	7.05828	80.4597	34.0755	1.77372	2.03386	0	9.45124	22.8204	9.2369	197.505	23.2957	13.3507	19.085	55.8529	23.8637	21.2482	56.0275	10.9401	76.6388	0	0	0	0	8.66838
757.62131 ± 2.6 POS	57.2262	29.7019	4.94541	27.5031	112.196	40.5559	14.2481	2.72941	15.2326	11.9303	33.8863	74.0445	66.9733	14.9697	143.603	7.56633	2.75246	26.8043	47.6799	68.3628	9.86817	223.995	30.4529	221.954	8.42166	40.4548	106.359	13.3391	4.75001	63.2824	610.634	0	53.7863	26.5754	20.3766	1.03221	188.07	15.037	0	28.3806	12.3722	39.9001	0	53.0303	15.2359	4.83798	11.0674	19.7283	38.7128
758.43726 ± 2.6 POS	0	2.41569	0	0	0	0	0	0	18.3299	3.95931	0	0	2.79827	5.95732	0	9.4534	0	0	2.92837	0	14.1216	0	0	104.719	28.128	6.2976	8.68732	8.73103	0	0	63.8585	52.448	1.70255	1.69638	0	3.57717	0	11.3752	1.87803	10.2041	0.692563	0	43.9277	0	0	43.8005	11.7156	3.92736	0
758.493 ± 2.6 POS	0	0	0	0	0	0	0	0	0	0	0	0	19.4411	12.5048	0	0	0	0	4.71561	0	4.88696	0	0	14.6502	15.0701	0	37.7968	0	4.5823	0	25.6184	9.61418	8.89737	4.07208	2.00831	10.1371	0	0	0	0	8.59188	0	26.2533	0	0	0	0	0	0
758.51104 ± 2.6 POS	5459.3	4592.88	5993.03	5036.92	5714.21	5008.95	4614.16	4082.68	4993.52	6074.36	4927.37	5553.42	5130.37	4444.29	5278.93	5323.71	4810.5	5225.86	4798.81	5082.63	4806.49	5378.46	4585.39	3817.52	5014.52	4361.67	4374.37	4488.39	4129.29	3747.31	4165.19	5170.87	4046.6	4445.05	4245.22	3702.11	4135.97	3972.88	4079.93	4178.86	3827.9	4034.57	3902.74	3957.87	4282.52	4065.44	4346.16	4200.25	3705.33
758.54793 ± 2.6 POS	3217.99	4754.62	4841.14	5209.1	5375.49	5351.78	4911.7	3750.68	3975.89	4629.55	4884.55	5003.79	5296.76	5208.01	5859.44	5078.22	4292.78	5582.69	4402.41	4433.49	4509.67	4359.74	4620.92	6350.79	5401.6	5964.71	5607.5	5916.97	5617.9	5349.12	4847.15	5287.89	5921.16	5406.38	5530.86	5752.48	6269.49	5243.3	4183.31	5928.78	5072.63	4790.09	4915.26	4704.82	2511.69	4268.24	3292.87	4191.72	3049.06
758.55244 ± 2.6 POS	11.359	19.5936	0	21.7373	15.6314	25.1821	7.53811	6.63938	16.5203	2.80095	22.9234	33.692	34.1357	68.3156	21.8062	8.94253	17.8146	4.61367	28.2022	63.3853	49.9739	52.4629	6.1318	26.5212	3.3198	13.5037	20.6486	16.1112	21.0063	7.06932	70.7017	15.7438	3.98326	10.3829	118.198	11.5619	21.4219	10.147	9.86887	8.59261	34.3276	30.4661	22.3359	37.0296	0	6.19123	8.42477	27.1331	63.8795
758.56064 ± 4.3 POS	8619.66	6571.44	7838.66	9216.6	10301.7	9133.26	8341.3	7503.72	7186.49	7461.73	8780.54	9528.8	9295.36	9532.25	9637.3	6712.59	7457.71	8481.17	9668.05	10631.1	7191.15	9832.98	7649.48	6853.55	7325.87	8733.91	9273.79	8939.91	7811.81	7229.11	7318.34	7806.43	8531.83	7627.51	9486.17	8378.47	8818.39	6442.82	6910.35	8187.88	8167.07	8375.65	6362.28	8500.99	8802.56	6544.84	6987.85	9078.67	7773.9
758.57048 ± 2.6 POS	41627.2	33481.2	33802	36056.4	31757.6	38789.6	40763.8	37644.3	34411.7	34849.4	33836	38955.7	35963.9	40073.6	39599	25774.2	32180.1	28894.4	39926.7	39033.1	28464.1	39473.4	27404.3	22490.4	21246.5	26753.7	22096	23935	26119	26221	30656.2	25161.8	22598.9	25924.1	20759.4	20169.2	27803	14521.2	17492.2	20155.2	24544.4	23583	15665.4	23792.8	47174.4	30416.3	35282.1	39776.8	32677.4
758.57704 ± 2.2 POS	1854.5	775.888	792.376	1345.85	1854.77	1980.98	2006.93	1148.35	786.754	952.487	1826.72	2241.76	2610.93	2590.89	2440.97	1174.09	2044.32	1125.67	2792.44	2754.13	1298.13	2855.02	481.239	420.329	179.965	625.523	494.578	351.156	318.641	427.528	799.769	353.52	461.329	564.183	638.115	427.05	1049.73	130.25	120.829	300.843	694.84	917.535	172.689	1026.24	3150.55	1211.96	1777.2	2703.12	2469.4
758.58032 ± 2.2 POS	34.1019	41.3631	23.0194	57.6138	21.8657	36.0947	6.84625	14.5582	31.6072	8.69447	4.81159	29.451	32.1946	110.247	32.5243	12.1881	16.5933	12.5158	53.295	160.515	76.6687	122.353	21.6205	121.067	40.9375	78.5558	49.7099	26.9568	15.3019	27.9272	277.757	63.3964	28.7404	66.1382	15.1021	7.04942	73.6779	46.2781	4.55578	33.8959	30.5606	28.5377	36.5132	36.8969	53.2273	18.8714	40.0584	52.2985	19.256
758.60656 ± 2.6 POS	0	0	0	13.1778	0	0	0	0	0	0	0	0	0	3.05992	0	0	0	7.83977	0	1.89398	0	0	2.29534	1.44814	0	5.93019	34.3271	2.15192	0	10.2699	0	0	7.60442	6.28386	0	3.95893	4.87619	0	0.424186	11.9863	5.31396	10.9503	0	15.5415	0	0	0	0	0
759.51464 ± 2.6 POS	822.435	368.286	1057.69	876.107	1939.69	819.085	522.844	284.535	497.024	1321.15	1063.6	1217.96	1525.28	734.982	1220.03	1800.92	1197.05	1278.32	1130.9	1291.49	1403.95	1637.07	744.823	307.264	841.333	686.614	1219.53	746.172	395.456	263.847	325.431	944.604	794.977	814.366	1085.89	523.231	729.827	1031.15	881.47	748.495	528.41	888.74	853.111	917.56	591.91	479.295	616.739	705.659	649.26
759.55122 ± 2.6 POS	158.944	575.663	585.883	964.857	1645.55	1104.95	842.138	202.117	303.137	447.938	1070.86	927.473	1795.3	1228.23	1633.89	1724.11	873.865	1615.7	787.709	861.53	1243.38	862.373	781.675	2028.32	1161.86	1769.8	1990.09	1876.03	1345.38	1185.5	720.488	1167.1	2231.25	1558.12	2199.79	2282.23	2363.72	2056.85	1082.3	2115.52	1602.05	1564.59	1698.4	1464.38	116.631	565.444	246.514	786.384	316.273
759.56273 ± 2.6 POS	0	18.4786	0	10.6575	102.7	0	5.87284	0	2.39645	4.04719	17.3017	14.4745	33.5038	32.9473	20.8448	0	0	10.6679	37.1734	84.3175	21.9801	55.3711	16.7538	20.7536	8.37063	30.0829	111.664	46.5936	16.6831	1.50406	88.6225	35.243	63.5857	17.6308	174.225	63.4863	57.6019	37.6961	35.3543	45.9691	56.8579	86.5888	14.0854	105.584	0	0	6.30415	12.6997	5.82907
759.56684 ± 2.6 POS	70.7901	66.1334	66.6183	127.213	155.779	142.947	78.7397	50.2435	58.2386	37.3148	85.9053	126.27	343.687	266.496	232.245	71.2348	92.3412	53.2687	304.881	320.769	144.08	366.231	41.84	146.533	48.8217	105.697	105.584	24.9384	21.7312	48.8307	315.397	74.7391	58.0714	58.0951	82.3452	31.0075	119.977	44.4328	10.5223	46.7459	57.2319	68.7956	55.2425	115.328	187.828	66.5862	124.582	316.515	190.657
759.57424 ± 2.6 POS	18192.2	14783.4	14879.6	15644	13287.8	16612.9	17535.5	16402.3	14957.7	15129.6	14277.9	16607	14734.5	16907.6	16793	10622	13221.1	12332.8	16576.7	16237.7	11765.3	16341.9	11870	9808.41	9318.8	11516.2	9273.27	10270.8	11363.3	11315.4	13511.8	10887.7	9556.29	11060.9	8631.29	8397.77	11687.1	6173.35	7415.54	8596.74	10189.7	9700.11	6609.75	9777.2	19951.5	12768.5	14889.2	16427.9	12676.4
759.58082 ± 2.6 POS	192.142	122.691	74.7203	205.891	102.365	137.589	210.773	117.02	109.248	76.9228	104.961	221.368	196.62	284.141	315.16	14.0442	84.2768	49.3043	236.725	361.602	111.641	342.047	95.6645	183.787	70.317	143.947	96.5489	29.4098	42.8596	88.556	368.915	96.6943	57.6535	80.8371	42.6152	23.3227	180.106	41.6846	13.6215	56.3093	49.7341	62.4489	46.0914	79.0315	547.361	45.7443	140.584	254.48	86.6655
759.62768 ± 2.6 POS	510.619	3.58125	0	222.658	524.546	683.285	80.6384	66.7293	37.3682	34.461	1400.29	973.459	1491.85	28.637	1569.12	0	42.7095	1352.9	408.499	1493.92	9.30618	2121.27	626.737	80.4676	2.47992	569.767	293.005	766.478	51.0787	58.4462	145.282	4.7501	1340.33	694.766	1320.07	20.9384	1322.96	5.17252	17.407	1603.49	340.429	1180.24	4.44635	1545.08	34.8103	0	0	24.2784	2.34955
759.6318 ± 2.6 POS	5162.12	749.232	815.313	4253.67	4317.56	5102.56	3353.1	2945.47	754.023	1648.87	5570.72	5427.08	5265.96	2611.65	6033.37	1020.49	2619.54	5549.62	4275.64	5526.12	1814.89	6340.74	4545.33	868.015	896.382	4266.19	3384.01	4726.1	2966.89	2812.35	1124.3	1727.38	5001.8	4456.03	4901.1	2584.64	5132.84	885.878	2416.69	5495.71	3932.03	4702.75	1991.69	5125.08	1773.79	65.1638	111.007	1821.35	1290.96
759.63879 ± 2.6 POS	72413.2	31237.3	32293.4	59033.3	54404	69244.6	50419.1	50388.4	32847.3	39285.2	73888.7	72575.2	66401.4	38157.4	80303.3	20839.7	34083.3	74457.8	54349.8	71985.2	27249.7	82458.5	64147.7	28448.2	29133.1	58025.3	42374.7	61995.4	44813.1	43457.2	34713.1	34042.1	64323.1	58347.5	59483.3	30886.1	66986.6	17995.2	29568.4	71923.4	47440.4	57885.8	25555.1	63720.2	34924	16099.4	15864.5	30959.3	22344
759.64578 ± 2.2 POS	5104.99	539.176	605.056	4004.12	3977.52	4887.19	3194.9	2766.55	522.87	1439.72	5331.29	5209.05	4864.8	2285.33	5884.44	440.371	2099.27	5363.56	3929.61	5373.54	1212.24	6084.78	4431.14	669.295	596.822	4063.59	2944.07	4402.97	2764.66	2546.78	958.884	1368.29	4699.66	4137.89	4461.92	2008.38	4834.98	329.764	1769.73	5195.69	3463.02	4289.64	1368.53	4778.35	1485.96	10.9256	34.7004	1429.78	871.867
759.64906 ± 2.2 POS	389.587	3.95523	0	170.389	356.745	530.025	57.8633	32.1708	32.5135	41.4306	1284.89	849.643	1329.98	34.9251	1441.93	0	25.8004	1359.42	345.755	1319.1	0	2007.62	547.015	73.6957	1.36627	464.622	208.858	592.963	21.8273	35.5152	152.748	12.3207	1187.56	557.654	1208.54	6.02483	1141.67	4.81153	6.92424	1517.47	230.977	1002.98	8.73349	1424.31	18.7213	0	0	13.5692	0
760.53615 ± 2.4 POS	6.09978	0	0	6.35093	6.3308	10.9669	5.81009	9.00859	25.9487	10.3216	18.1341	17.524	16.8309	14.8222	11.6959	10.7419	21.4548	7.41892	12.9765	25.6064	2.87471	19.6719	30.8731	75.5776	6.3592	24.1731	26.1332	14.9875	5.14917	23.7427	23.7463	5.98752	30.9287	20.3016	28.5214	10.8008	72.669	21.3794	15.5426	56.4686	22.6194	33.7319	10.6882	39.0136	6.32836	3.4468	2.52197	30.0118	21.9235
760.53986 ± 2.4 POS	31.0069	9.21025	2.69991	11.1279	11.7674	14.7553	3.36172	26.3178	57.3495	15.695	25.1051	29.2239	34.9296	38.9558	48.7544	9.80472	32.3845	6.66875	42.853	49.1416	5.30006	58.8827	52.6203	98.8322	11.0901	52.4342	73.5592	29.4783	18.8582	54.4667	49.5091	16.0856	67.7391	71.986	43.2915	54.2627	144.65	42.8899	35.5541	103.835	63.1709	77.8904	29.7503	121.865	48.554	14.5546	27.2172	44.4633	71.1108
760.54357 ± 2.4 POS	190.577	49.7163	42.5052	161.772	278.099	178.947	138.663	82.506	105.271	48.4911	275.337	285.747	466.114	287.199	376.756	101.157	166.101	304.631	275.506	429.727	88.4019	419.058	416.111	246.074	120.155	488.143	620.816	327.04	223.999	305.448	152.449	142.314	670.353	445.762	625.076	503.413	861.206	256.997	276.534	564.809	421.766	699.308	124.265	647.494	400.825	112.818	175.006	445.318	563.982
760.54728 ± 2.4 POS	417.96	149.962	108.035	418.04	940.479	482.924	419.301	267.504	194.39	134.143	819.101	769.114	1264.52	775.626	898.05	437.818	718.295	646.746	953.334	1153.37	443.668	1150.84	928.193	444.945	306.199	1058.11	1566.15	863.681	545.939	719.966	332.114	444.75	1541.51	1357.83	1818.43	1396.76	1771.45	763.817	926.449	1368.48	1371.01	1732.77	509.664	1784.51	1160.23	289.187	524.719	1166.38	1512.29
760.55305 ± 3.8 POS	2955.11	1316.54	1624.58	2699.45	4056.6	3065.5	2667.88	1873.18	1205.21	1474.96	3665.96	3770.94	4645.37	3667.56	3994.07	2879.9	3608.34	3431.13	4195.32	4565.48	2858.78	4492.39	4148.15	2252.04	2363.6	4322.91	5035.48	4153.05	2982.98	3298.58	1930.78	2718.18	5083.74	5070.69	5114.48	4720.71	5551.43	3448.83	4071.62	4917.81	4821.78	5320.89	3128.87	5239.04	4550.61	2167.07	3202.29	4569.88	5085.85
760.56046 ± 3.8 POS	7867.1	5499.03	6412.57	7440.13	8466.16	7966.09	7442.18	6610.36	5414.94	5951.52	8162.92	8544.72	9055.52	8277.88	8662.25	6947.05	7948.23	8028.41	8833.37	9158.93	7033.92	9091.05	8761.14	6626.22	6986.55	8957.11	9575.12	8961.4	7584.53	7956.92	6458.43	7445.15	9617.84	9933.54	9414	9017.8	10441.1	7298.14	8230.5	9640.86	9449.18	9792.62	7121.47	9660.32	9145.75	6444.79	7728.54	9027.01	9279.81
760.56788 ± 3.8 POS	17471.9	13769.9	14972.4	16487.5	18419.2	17275.1	16396.5	15793.6	14150.8	14530.4	17647.1	18402.5	19609.2	17729.1	18603.7	15098.5	17180.4	17394.2	19025.8	19665.9	15658.6	19550.2	18875.6	15102.9	15600.1	19275.2	20923.1	19452.2	16457.6	17338.4	15314.4	16523.2	20782.7	21310	20577.8	19677.2	22325.3	16013.1	18068.4	20925.2	20611.2	21099.7	15914.7	20897	19528.1	14502.2	16916.3	19621.5	20402.6
760.5753 ± 3.8 POS	55585.9	43812.8	47161.5	53373.8	62785.7	56643	52256.5	50164.9	45451.2	46550.4	59600.9	61553.5	66761.4	59216.3	62906.6	48241.8	56529.1	58230.2	64056.9	66238.3	50974.9	67409.2	62041.5	49438	50956.9	65072.8	70799	65874.2	53179.2	56487.3	50022.3	54625.9	71304.2	72774.4	68743	65916.7	77131.2	50564.5	59024.3	70717.8	69682.6	71766.4	50574.5	71260.4	63793	47045.4	55347.7	65575	66767.6
760.58437 ± 2.6 POS	871975	680784	737256	796295	745447	786487	811057	777121	690570	706358	765853	822005	746524	775548	816682	586136	684404	745595	776479	801297	614516	786609	913359	690919	738928	848836	791533	800399	806358	828720	720486	746781	815619	866122	751726	729498	893224	577426	665675	812450	775246	783316	573413	775701	917607	646581	741324	816735	738257
760.59096 ± 2.6 POS	62744.3	49031.7	53014.5	57396.6	54073.9	56801	58446.8	56111.6	49635.4	51025.1	55273.4	59447.8	54562.2	57331.8	58823	42316.7	49762.8	53719.2	56359.6	59137.4	44606.8	58059.3	65823.4	49804.5	53123.9	61203.1	57568.5	58333.8	58043.2	59658.9	51965.8	53862.8	59172.2	63826.3	54875.3	53182.4	64790.6	42132.9	48562.2	59302.9	56433.6	57106	41627.2	56600.5	66061.4	46658.2	53453	59053.7	54010.7
760.59674 ± 3.8 POS	33367.4	26082.4	28193.5	30921.6	31993	31539.2	31105.5	29767.6	26625.1	27292.2	31589	33243	33113.2	32009.3	33474.2	25334.4	29369	30963.4	32984.8	34704.1	26376.2	34094.1	35576.3	27452.5	28892.8	34643	35028.8	33895.1	31087.5	32381.3	28310.7	30128.8	35536.9	36961.6	33981.1	32802.1	38462.8	25968.1	30831.8	35151.3	34477.9	35447.3	25761.8	34838.3	36364	25884.9	30206.7	34375.5	33457.1
760.60415 ± 3.8 POS	12251	9579.42	10401.4	11436.7	12028.6	11721.5	11470.9	10944.7	9736.27	10039.8	11796.3	12434.8	12497.4	12011	12497.6	9616.13	11120.8	11537.1	12421.5	12966.1	9954.92	12797	13160.6	10218.3	10708.6	12988.4	13270	12734.1	11501.8	11977.6	10516.8	11206.4	13430.4	13995.8	12855	12453.5	14504.3	9908.48	11423	13299.3	13060.4	13399.4	9791.74	13215.3	13476	9673.79	11303.9	12928.2	12687.3
760.61157 ± 3.8 POS	5699.19	3281.06	4165.99	5331.21	6320.69	5713.05	5317.02	4227.05	2964.05	3729.57	6090.55	6390.53	6545.34	6202.88	6419.67	4806.78	5820.39	5808.12	6544.53	6738.36	4963.9	6702.53	6705.78	4513.07	4979.54	6759.23	7020.27	6616.31	5686.91	5907.92	4092.46	5307.21	7107.45	7367.64	6708	6551.91	7681.17	5097.83	5984.97	6975.25	6901.79	7043.08	4989.9	6936.27	7054.81	4464.3	5765.34	6881.32	6740.38
760.61899 ± 3.8 POS	1068.35	476.894	577.128	1042.66	2349.06	1207.25	1291.71	756.096	555.796	556.757	1767.84	1788	2671.94	2269.55	1933.84	1643.68	2076.42	1555.56	2328.28	2578.95	1346.37	2314.29	2408.62	1391.02	1235.55	2640.26	3725.59	2307.17	1780.97	2104.09	1018.62	1574.62	3386.48	3308.33	3324.67	3482.52	3566.02	2190.97	2596.16	2873.41	3120.33	3542.44	1718.05	3313.05	3054.02	1421.7	2004.44	3065.75	3861.67
760.62394 ± 2.2 POS	19.4817	2.30551	6.28617	13.7508	18.7143	7.55038	30.7163	21.2414	43.7193	8.61903	12.9502	18.8696	23.5952	39.2446	17.8135	7.63808	16.6758	16.8791	31.4121	63.6922	13.7832	28.3834	62.3491	93.6711	17.9921	54.4737	53.2996	19.1602	32.7734	68.4767	42.9141	13.913	47.6745	63.2396	34.3428	28.7278	111.079	28.1978	22.5332	63.6291	46.6779	37.3716	15.6805	44.9445	141.996	22.4735	29.6852	69.8292	19.9793
760.62724 ± 2.2 POS	4.15846e-06	2.11175e-06	3.79015e-06	5.79149	3.68273	6.13699	5.36781	8.31017	15.2883	9.85592	14.8209	12.5625	26.812	17.8273	5.85667	11.8206	20.3432	4.23889	14.4364	32.366	9.113	17.1508	15.9892	55.7196	6.49438	18.752	26.2801	15.6193	5.22758	22.2289	22.0685	5.36635	30.051	19.9647	14.2037	21.8315	37.3582	38.2427	24.5466	34.7493	27.2923	37.5388	10.5284	40.0908	13.0301	10.7741	4.3154	26.6766	36.268
760.63301 ± 2.6 POS	37.9948	0	10.473	9.97844	81.866	157.96	0	17.5911	6.206	33.0362	466.505	184.876	596.108	12.8816	432.891	0	25.0231	555.128	90.4455	585.476	14.1632	1012.29	75.9758	25.4393	0	72.0584	41.7752	133.451	0	12.2341	95.1181	6.47188	457.247	150.557	495.651	5.50488	308.75	9.09774	18.1917	730.251	43.9961	392.645	9.23993	704.075	0	0	0	7.01908	13.9672
760.63961 ± 2.6 POS	18550.4	7765.11	8750.11	19239.7	22552.3	27088.6	15163.7	9593.84	7862.88	10475.4	31018.1	29203.9	27504.1	15553.1	32787.2	8963.08	14191	30863.5	22629.6	30281.3	11355.6	35021.6	23544.1	10696.5	10895.3	23939.6	17334.2	25573	16373	15212.4	11491.9	12995.1	26780.5	24214.9	23931.8	12648.8	27960.4	7579.44	12100.1	30055.4	19203.8	23523.5	10342.8	25952.8	14031.5	6952.58	7011.36	13190.6	9325.52
760.64703 ± 2.6 POS	187.394	0	0	33.6434	87.5046	217.151	18.7838	7.95555	3.8663	0	901.064	446.964	739.356	2.85956	903.009	0	3.02822	1027.43	76.6775	840.211	0	1505.72	225.712	21.3143	0	145.255	19.5202	204.45	4.17583	9.15229	110.209	1.20691	581.36	155.098	428.629	0	437.667	1.75053	1.35895	905.151	17.1687	335.387	1.24547	721.83	0	0	0	0	1.3809
761.4472 ± 2.6 POS	0	0	0	0	0	0	0	0	0	0	0	0	0	0	0	16.2543	0	0	3.15622	0	1.9901	0	0	8.49507	0	0	8.31532	0	1.20706	1.29671	0	0	1.32517	0	4.84628	8.34381	0	152.729	23.4899	0	6.08096	4.50465	50.9611	0	0	0	0	0	0
761.45381 ± 2.6 POS	4174.09	6531.21	6205.7	4775.86	6578.24	5563.11	6081.97	4877.17	6627.23	5433.07	5569.53	4980.78	5725.13	6327.81	4700.5	8696.74	7975.74	6129.08	6535.52	5183.94	8333.89	5159.86	6542.87	10397.1	8361.31	7164.74	8631.27	8077.48	9036.08	7193.35	8478.83	8191.98	7299.86	6815.29	7498.45	9564.03	6218.81	12133.1	10365.3	7608.69	8604.42	7184.87	10892.5	6652.95	3956.29	6661.13	5471.62	5184.03	5584.62
761.55628 ± 2.4 POS	19.3278	2.59985	0	12.031	9.55272	8.3786	11.6487	16.3789	35.0626	8.37067	23.915	24.2336	22.704	17.2074	33.5384	2.76554	22.747	0	30.3251	39.4439	0	22.5192	33.6079	71.3488	8.19471	34.0864	40.984	17.607	8.55669	34.8636	23.8542	6.33677	41.3432	27.8757	26.6358	17.7965	115.305	26.9956	23.7053	67.0421	25.3145	53.4317	12.9047	44.2266	13.5901	7.2416	5.69611	29.9734	24.36
761.56 ± 2.4 POS	65.0179	32.2053	12.1743	65.5819	122.364	86.9281	79.6055	73.3997	87.8308	40.944	117.161	127.412	174.247	121.73	221.415	43.7817	92.6972	109.788	159.048	213.706	44.6073	235.77	218.824	182.593	68.3453	248.978	354.676	121.028	101.709	167.436	98.0438	53.2137	367.035	251.04	418.582	268.099	569.97	133.55	120.31	344.663	238.974	429.368	82.2091	490.759	247.606	49.8487	74.2737	188.855	263.252
761.56372 ± 2.4 POS	486.237	136.503	134.354	374.856	786.166	426.856	412.196	279.168	178.33	145.134	749.731	796.763	1042.13	705.394	901.653	308.548	586.834	541.21	809.011	1103	287.926	1077.96	1034.26	375.249	299.19	1004.51	1322.23	741.197	527.613	741.379	279.339	361.186	1410.56	1242.38	1420.74	1134.25	1600	577.076	758.963	1263.63	1121.83	1468.67	346.052	1491.17	1260.98	271.306	519.548	1055.99	1281.22
761.56744 ± 2.4 POS	2047.92	774.543	1021.97	1824.55	2418.02	1862.49	1872.64	1165.87	719.398	810.137	2340.21	2424.15	2597.44	2324.29	2513.88	1563.51	2069.15	1970.05	2544.8	2612.66	1624.93	2575.61	2820.79	1342.83	1494.65	2748.74	2843.52	2493.64	2179.82	2239.65	1070.15	1719.01	2908.35	2980.27	2781.81	2620.46	3167.39	1855.18	2257.62	2792.34	2753.09	2867.22	1632.12	2832.6	2999.7	1253.37	1871.14	2818.72	2734.37
761.57115 ± 2.4 POS	4444.8	2850.89	3545.28	4116.04	4009.73	4135.41	4215.34	3530.73	2625.89	3073.85	4051.15	4374.88	4062.34	4146.43	4282	3156.76	3709.51	3942.54	4196.13	4299.58	3283.97	4214.71	4845.43	3383.48	3765.65	4517.5	4283.08	4255.31	4288.5	4323.45	3325.23	3797.51	4390.12	4677.6	4142.38	3983.97	4760.43	3226.69	3657.4	4433.99	4220.73	4274.72	3200.45	4253.23	4866.6	3223.81	3884.82	4361.79	4083.07
761.57487 ± 2.4 POS	6870.68	5397.32	5888.67	6265.31	5855.94	6163.01	6398.05	6195.93	5474.3	5612.93	5969.61	6421.87	5855.06	6026.88	6383.55	4508.95	5321.04	5808.57	6076.84	6266.33	4781.44	6158.01	7079.55	5400.25	5792.49	6607	6181.07	6241.3	6282.7	6466.75	5677.33	5863.23	6343.81	6787.86	5719.07	5613.77	6972.09	4216.91	5118.96	6340.05	6020.95	6006.26	4336.4	5914.87	7195.41	5081.68	5872.44	6381.06	5619.48
761.57859 ± 2.4 POS	12868.8	9990.22	10850.2	11879.8	11285.4	11850.5	11971.9	11363.3	10049	10409.6	11591.4	12442.9	11369.6	11744.8	12230.8	9001.37	10492	11261.3	11799.2	12181.6	9397.61	11909.4	13680.5	10405.9	11022.7	12810.8	11978.8	12072.3	12070.1	12367.2	10718.8	11171.8	12381.5	13111.7	11521.1	11142.3	13523.7	8957.89	10209	12478.2	11753.2	12007.4	8776.65	11886.8	13715.9	9710.38	11115	12334.2	11322.9
761.58231 ± 2.4 POS	29403	22748.3	24921.4	27150.4	25630.8	26983.2	27426.5	26128.2	23078.9	23825.8	26305.6	28339.1	25667.9	26468.6	28159.1	19704.8	23264.9	25439	26734.2	27671	20639.7	27105.1	31225.8	23446.3	25161.6	29253.1	26807.9	27617.9	27541.2	28169.1	24314.9	25444.5	27915.5	29959.5	25181.9	24543.8	30786.2	19171.8	22383.3	28123.3	26409.9	26552.4	19039.9	26146.6	31220.2	21751.1	25134	27750.5	24212.9
761.58934 ± 2.6 POS	427984	332523	362231	391796	363357	386428	397383	380313	337237	346222	375005	405228	364591	379001	400119	281548	333081	363853	380097	392856	295668	384268	448486	338031	361631	416708	383837	391025	395466	405560	352624	364467	396974	425164	362843	352849	437577	277276	322007	400911	376411	380518	274390	376471	449662	313769	361949	397868	356604
761.59636 ± 2.4 POS	30891.7	24107.9	26140.7	28268.3	26428.3	27930.2	28703.9	27572.7	24510.8	25705.4	27148.1	29275.3	26619	27570.4	29257.3	20592.8	24308	27330.7	27640	30299.6	22106.7	29104	32356.6	24521.7	26114.7	30124.9	28023.7	28503	28556.4	29275.6	25520.1	27283	28922.9	31146.7	27306.3	26264.3	31713.8	20686.7	23599.7	29458.5	27466.3	28432.7	20466.3	28493.9	32457.1	22783.9	26163.6	28863.1	27034
761.60008 ± 2.4 POS	12810.2	9989.01	10865.6	11725.3	10953	11585.7	11916.2	11441.7	10137.5	10412.3	11245.4	12151.2	10985	12228.6	11982.3	8554.11	10070.5	10907.2	11452	12299.2	8967.3	11878.5	13421.8	10156.1	10810	12479.2	11575.2	12188.2	11837.3	12129.9	10597.9	10917.9	11950.7	13275.4	11002.2	10683.4	13143.9	8466.05	9800.5	12042.3	11379.2	11517.7	8375.77	11401.9	13465	9410.48	10880.3	11944.4	10809.6
761.6038 ± 2.4 POS	7038.89	5489.32	6013.2	6459.22	6013.76	6365.6	6557.69	6299.64	5554.84	5717.17	6192.06	6651.69	6053.78	6288.3	6629.02	4710.27	5528.19	6077.75	6305.72	6984.76	4983	6439.99	7396.23	5601.89	5966.39	6861.26	6371.51	6500.12	6514.09	6692	5799.54	6081.42	6601.98	7024.4	6113.29	5912.86	7257.58	4682.8	5481.87	6662.58	6263.1	6385.08	4613.65	6342.15	7414.46	5208.02	5970.86	6584.46	6030.03
761.60752 ± 2.4 POS	4245.18	2503.83	3190.77	3864.47	3802.53	3937.26	3898.74	3246.16	2267.2	2913.87	3864.14	4152.82	3829.64	4000.4	4091.26	2914.44	3500.09	3725.99	3973.35	4183.22	3057.43	4060.15	4638.6	3101.78	3533.46	4315.25	4041.46	4097.42	4069.19	4137.13	3034.32	3627.36	4163.29	4480.66	3858.37	3738.81	4560.36	2938.2	3772	4185.19	3958.56	4037.52	2906	4002.71	4673.05	2954.43	3691.44	4168.14	3793.29
761.61124 ± 2.2 POS	1760.15	588.483	981.174	1561.76	2159.73	1687.14	1673.46	1040.71	623.259	601.965	2066.27	2144.06	2382.69	2023.8	2233.47	1309.88	1879.64	1835.74	2236.04	2449.85	1357.73	2356.06	2600.66	1153.55	1279.48	2540.7	2613.13	2238.72	1953.22	2007.51	918.438	1468.51	2697.03	2805.55	2572.86	2405.99	2943.86	1604.64	1965.45	2645.87	2503.5	2645.78	1383.18	2656.74	2797.72	1009.61	1723	2572.16	2522.76
761.61455 ± 2.2 POS	373.237	106.979	89.4117	307.719	622.243	308.443	331.371	230.882	158.053	111.194	535.58	556.184	775.543	582.527	695.831	220.974	403.013	472.688	627.03	960.643	235.566	795.551	781.981	326.925	235.423	828.155	1074.29	600.267	405.878	609.764	238.29	280.427	1097.19	1014.6	1157.5	892.643	1437.28	379.555	579.8	1021.5	862.855	1213.24	214.958	1163.38	1026.27	164.8	393.297	890.996	1011.6
761.61868 ± 2.2 POS	92.7249	21.4763	18.8469	62.2375	102.469	52.8813	54.9234	69.1972	83.3945	22.6281	102.949	113.775	134.208	115.277	175.285	35.9813	79.2504	89.1096	91.5344	237.26	29.7092	202.409	194.318	151.171	49.1474	191.46	240.545	89.5885	67.1108	154.228	82.4842	41.7767	272.321	213.375	276.269	171.126	489.751	88.8996	90.7845	255.63	182.069	324.369	50.3639	307.253	201.763	24.0445	59.431	176.519	172.449
761.62199 ± 2.2 POS	18.1382	3.77169	2.0576	14.7491	14.4059	10.9344	5.92945	9.13095	33.8111	15.3781	19.7356	20.948	27.4693	20.8571	26.1383	7.07879	18.7738	15.4506	16.565	37.5582	2.7929	20.9614	39.6874	94.1751	19.4968	44.6842	95.2209	27.0897	18.2751	46.319	44.2998	12.2245	57.569	44.6152	57.2889	44.9708	119.764	45.1139	33.9021	81.5927	53.2495	77.0643	16.7148	85.3331	68.2849	14.5275	14.8139	26.1218	53.9775
761.62612 ± 2.6 POS	0	5.7164	0	5.24023	5.55824	1.64742	0	8.97249	10.5702	6.50131	3.03759	2.22072	18.6897	15.7184	6.39858	2.99581	4.13916	3.73313	16.384	31.4403	2.8683	17.7274	23.2574	49.9671	2.71372	17.71	80.1619	23.1378	19.875	26.913	29.3504	7.99464	43.9233	42.4453	8.46921	29.9508	32.6714	18.8316	13.9551	38.2754	20.2048	30.4648	9.18064	41.3341	13.8381	7.44418	0	11.2063	33.0223
761.64513 ± 2.6 POS	6906.92	2279.35	2520.17	5561.18	4675.49	6173.04	4805.51	4709.77	2241.23	3446.46	6488.57	6515.92	5375.86	3451.91	7202.09	1444.07	2956.73	6543.61	4684.9	6258.4	2137.66	6952.77	5919.11	2021.63	2313.35	5165	3344.09	5322.69	4169.42	4041.6	2610.52	2837.94	5219.4	5009.51	4400.15	2504.31	5705.24	967.944	2343.27	5912.34	3836.26	4475.88	1814.17	4772.5	2996.35	380.491	484.776	2515.58	1299.5
761.65464 ± 2.6 POS	2441.81	51.471	164.204	1749.8	1131.54	2598.57	1089.82	960.056	95.9959	101.543	3213.77	2377.41	2370.63	379.076	3247.14	7.52194	560.983	3115.44	1640.56	2397.29	32.4689	3359.52	1259.33	30.3948	43.2545	837.86	203.984	734.097	305.199	302.546	22.1154	9.96356	1574.85	754.297	774.842	39.8681	1359.02	3.1632	94.2144	1828.53	449.576	691.769	2.2792	1344.81	516.783	0	5.77438	386.393	60.9126
762.45611 ± 2.6 POS	439.603	1637.36	1303.81	783.219	2209.53	1108.72	1520.39	771.836	1614.23	1025.65	1352.48	747.154	1764.7	1883.49	769.797	3321.97	3012.22	1651.29	2091.28	1261.34	3139.3	1245.81	1940.54	4044.29	2980.31	2385.42	3169.86	2907.04	3339.96	2216.7	2883.02	2805.62	2667.04	2179.6	2823.28	3641.9	1955.25	4515.09	4000.57	2748.49	3333.95	2660.69	4075.02	2349.25	346.997	2082.73	1102.17	1171.34	1718.15
762.57376 ± 2.4 POS	59.4783	16.8103	9.43217	69.7181	128.983	108.79	20.8043	42.6139	85.6495	23.8846	104.699	147.318	207.298	73.5272	256.647	14.305	55.9838	191.811	151.086	332.525	44.2882	464.341	60.2329	77.8	13.7781	95.9658	136.826	87.3091	22.7305	52.5788	26.3628	9.05949	166.2	106.551	285.147	93.2361	343.693	45.4264	40.6876	199.846	138.532	397.755	21.1434	354.904	25.6512	11.517	0	44.5057	24.8489
762.57749 ± 2.4 POS	289.859	70.289	69.5198	417.983	957.008	640.842	289.941	184.222	144.801	91.932	814.704	842.382	1254.31	491.622	1235.04	95.7285	332.283	885.433	998.472	1485.58	154.138	1575.49	469.65	225.961	133.566	663.972	926.329	671.961	216.356	295.878	142.677	142.405	1036.9	901.717	1279.35	655.733	1389.45	141.57	249.245	1071.79	871.494	1409.69	96.5801	1409.14	299.538	38.8188	113.848	427.924	274.31
762.58163 ± 2.4 POS	2913.71	1093.47	1424.1	3047.08	3667.76	3484.88	2418.11	1629.03	895.949	1239.26	3640.04	3726.33	3776.07	3053.34	4066.41	2253.02	2789.25	3636.25	3773.96	4251.94	2417.88	4276.04	3374.37	1706.66	1812.33	3521.41	3552.25	3465.38	2724.46	2547.99	1295.88	2125.76	3744.31	3733.18	3754.94	3248.36	4133.03	2281.52	2797.77	3875.65	3629.42	3966.82	2286.37	3936.19	3179.87	1562.18	2130.99	3195.24	3071.31
762.58536 ± 2.4 POS	7055.31	4947.25	5791.53	7131.35	7747.35	7775.24	6704.01	5532.59	4845.6	5339.16	7753.94	8136.81	8056.52	7305.8	8398.7	5701.01	6653.77	7769.15	8007.61	8668.86	5970.03	8605.69	7891.81	5866.83	6183.31	7984.11	7895.55	7780.53	6952.63	7061.61	5738.42	6435.86	8135.56	8386.54	8082.1	7273.89	9045.28	5674.13	6511.66	8322.66	7918.36	8408.07	5628.6	8350.45	7843.9	5554.75	6371.47	7525.46	7007.21
762.59241 ± 2.6 POS	88261.3	67780.3	74974.4	80476.2	73131.7	77284.9	82896.8	78089.8	68588.6	70590.3	75935.2	82489.9	69147.4	80066.3	78208.4	56900.8	68580.9	70048.3	74374.4	73203.3	59168.3	68454.9	95911.5	71499.7	76504.8	89572.7	81740.6	81227	83730	86891.2	73782.8	77149.8	84541.9	90997.8	71491.2	74463.7	93345	56375.2	67037.8	83472.5	78012.7	73698	54659.7	72435.6	97946.5	65489.2	77689.6	86519.5	76231.4
762.59986 ± 2.6 POS	125892	76693.1	81937.7	128829	110798	132085	100614	95217.7	74817.1	82201.1	119988	129733	108814	89559	147906	59339.8	72107	132744	118261	145054	66347.6	145775	94336.2	56495.7	63416.9	95450.7	73746.3	100192	80664.7	67926.4	55634.3	67556.8	86696.9	91228.9	87426.6	65316	103579	41189.8	56976.1	98302.4	87059.1	100394	48027.6	95856	54465.9	36977.9	36686	59401.5	38974.5
762.60815 ± 4.3 POS	11718.9	6299.05	6888.81	12335.2	12080.9	13166.1	9243.4	8354.5	6105.45	6983.79	12454.5	13299.2	12673.9	9184.47	15370.4	6082.92	7565.91	13759.8	12696.4	15891.5	6825.82	16041.2	9174.58	5100.56	5491.85	10085.3	8990.08	10820	7449.69	6294.42	4534.75	6145.61	10231	10262.5	11301.8	8142.5	12259	4883.37	6791.84	11574.5	10359	12429	5335.33	12115.3	4995.59	2797.94	2845.87	6344.83	4939.85
762.61437 ± 2.4 POS	645.965	88.576	40.8052	1017.06	1569.54	1446.45	384.534	212.038	142.867	118.076	1587.11	1498.14	1834.43	613.745	2286.45	152.063	306.743	1901.36	1679.5	2537.53	209.527	2604.2	462.919	82.0619	39.0497	760.266	788.473	900.632	147.803	107.552	40.3537	66.0322	1043.21	812.386	1555.93	422.107	1540.58	63.7868	160.608	1373.44	1007.91	1840.06	52.7114	1723.8	71.2451	11.2059	0	194.895	77.8147
762.6181 ± 2.4 POS	74.1952	11.8096	4.27466	120.619	166.712	178.917	28.1247	24.5317	60.4425	12.8411	176.046	244.724	283.376	40.726	560.74	0	34.8014	332.965	253.596	709.378	23.1341	832.534	31.3377	5.40314	1.66133	43.8442	35.1175	68.0386	3.175	3.574	1.87021	3.76361	86.7356	74.1981	126.497	10.426	210.158	6.47845	13.0179	156.634	53.1393	295.538	4.49852	265.883	0	0	4.02639	9.76592	1.44116
763.46728 ± 2.7 POS	147.975	356.762	114.395	146.533	397.309	262.029	433.094	196.362	409.224	458.754	398.101	305.104	567.486	459.167	166.979	1720.81	1849.1	192.058	1017.9	499.926	1766.36	451.211	272.285	617.535	177.453	394.172	513.183	290.002	556.343	390.658	558.54	983.243	580.266	783.443	663.518	729.009	300.42	1527.75	1644.43	346.113	946.377	811.19	1731.57	733.75	1617.35	2276.57	1277.03	1883.44	2137.53
763.59147 ± 2.6 POS	1094.83	314.671	201.561	1535.09	1044.15	1527.53	663.793	612.843	260.377	400.583	1360.02	1234.27	1030.75	395.143	1918.96	230.464	344.275	1659.14	1251.67	1877.51	397.737	1926.64	403.905	144.817	104.485	473.392	270.283	617.006	241.402	77.8285	116.511	110.533	389.602	392.197	549.842	182.575	491.245	100.972	159.94	697.807	429.881	768.328	155.174	812.254	33.3803	41.5574	17.7451	126.093	53.3899
763.59646 ± 2.6 POS	10725.8	8133.02	8859.3	9861.97	8239.91	9482.43	9783.24	9373.03	8229.96	8386.59	8898.22	9768.51	7865.58	8847.68	9944.45	5799.9	7133.13	8798.84	8655.72	9330.04	6103.7	8946.35	10784.7	7865.02	8517.48	9802.68	7985.23	8871.33	9427.39	9677.08	8261.95	8433.02	8692.26	9600.63	7075.44	7060.01	9932.8	4953.73	6311.27	8821.55	7897.37	7781.95	4880.33	7516.59	10472.8	6897.18	8223.94	8779.37	6785.67
763.60477 ± 2.6 POS	58484.7	35013.4	37287.6	60528.9	51539.7	62225.7	46506.7	43787.8	34388.4	37403.2	56487.8	61474.6	50531.9	40906.6	70130.9	25182	32008.1	62410	54931.8	68716.3	28620.3	69042.9	43736.9	25381.9	28229.7	44385	32954.1	45966.5	36724.9	30622.6	24855.2	29712	39468.9	41956.8	39202.5	28244.8	48780.8	17013.9	24108.2	46216.5	39191.5	45875.3	19487.5	43925.5	24262.4	15976.3	15954	26077	16163.5
763.61183 ± 2.2 POS	4235.43	1437.84	1664.2	4445.17	3932.98	4668.86	3079.58	2463.85	1099.73	1667.38	4265.9	4614.76	3906.75	3051.91	5320.72	1552.54	2148.56	4686.53	4187.73	5505.21	1846.71	5302.99	3014.91	754.577	913.505	3241.18	2490.47	3509.59	2251.42	1330.68	375.049	1269.67	3017.62	3117.52	3201.15	2019.22	3741.45	425.582	1296.25	3577.23	3037.53	3687.39	569.369	3490.8	768.842	44.4535	97.189	1238.68	411.958
763.61515 ± 2.2 POS	174.684	19.63	12.6338	314.612	397.719	496.497	59.1205	43.2486	72.2935	35.1327	536.203	591.955	583.853	72.246	1096.02	2.16417e-06	51.8129	807.019	540.378	1299.41	20.3366	1441.83	78.7006	3.1959	0	113.937	48.9194	130.529	3.05637	1.53107	0	6.38961	115.315	133.062	149.703	11.2832	342.782	2.97209	10.3619	245.361	69.3649	431.026	2.59299	429.246	0	0	0	0	2.82099
764.47239 ± 2.6 POS	0	0	0	0	1.96575	0	6.87589	0	0	0	2.07816	0	0	0	2.87706	41.8894	42.188	0	7.66447	0	40.3535	0	3.41188	6.28405	0	1.82606	3.31813	1.25445	1.77335	1.30419	9.50372	11.5088	4.69951	5.24634	3.66753	4.39051	6.56263	32.3888	19.073	2.79811	8.02422	11.0583	23.7276	17.2797	86.3049	192.727	13.151	46.0488	74.4861
764.53652 ± 2.6 POS	0	0	0	0	0	0	0	0	0	0	0	0	3.8945	0	0	0	0	0	7.41598	0	3.16833	0	0	1.90144	0	0	14.2286	0	0	0	0	0	4.76128	0	0	0	0	0	1.73183	0	4.6489	0	8.46034	8.18896	0	4.4478	0	0	0
764.60857 ± 2.6 POS	11168.8	6782.41	7223.12	11411.4	9032.46	11390	8766.62	8510.67	6651.83	7105.27	10292.9	11325.3	8601.7	7421.73	12897.9	4576.72	5700.98	11245.2	9694	12352.8	5063.03	12318.8	8130.41	4759.54	5378.73	8009.51	5529.04	8140.11	6905.36	5837.5	4684.32	5575.35	6792.61	7385.04	6415.22	4854.63	8606.06	3029.3	4288.47	7991.86	6671.58	7658.42	3441.29	7232.81	4447.24	2679.99	2592.24	4767.57	2717.54
765.48307 ± 2.6 POS	3498.21	5375.23	3491.1	3048.9	4652.19	3512.2	4734.52	3935.39	4633.83	5177.01	4720.04	4122.3	4808.97	5556.43	3393.34	6915.23	6339.17	4700.81	5491.91	4165.32	6326.06	4195.45	4112.18	5670.75	4311.25	4604.4	5136.34	4050.28	5267.94	4471.43	5357.48	5743.2	4670.89	4527.41	4280.33	4985.3	3819.91	5742.37	5262.05	4497.38	5568.28	4646.95	5783.72	4473.57	8859.69	10643.3	8564.97	8803.88	8659.31
766.48889 ± 2.6 POS	530.875	1284.98	429.358	423.695	1513.53	518.501	1145.03	667.005	811.966	1093.6	1256.19	782.73	1654.22	1927	613.841	3094.26	2722.2	1348.55	1894.08	1131.88	2684.34	1150.54	775.228	1892.2	764.785	1180.88	1894.15	722.825	1461.37	1060.74	1253.13	1837.52	1482.78	1132.22	1483.59	1957.41	828.993	2567.91	2126.12	1277.12	2238.26	1641.39	2550.87	1493.96	3876.94	4788.88	3859.64	3993.96	3899.49
766.51652 ± 2.6 POS	129.01	73.8479	37.9113	274.067	111.805	124.418	138.301	143.693	4.25278	34.7698	177.542	100.703	174.238	258.881	133.414	76.83	247.785	243.95	158.028	328.237	67.8323	296.245	313.107	81.2075	48.6496	314.081	402.095	220.261	148.132	167.789	89.9285	15.6322	225.793	163.301	44.2216	65.2325	253.423	17.4412	78.5305	342.766	97.5912	245.156	18.3158	430.703	1817.32	226.513	197.342	1383.93	1270.64
766.55295 ± 2.6 POS	11.6816	9.27649	5.17607	26.4494	35.1043	27.3519	17.1121	4.30019	3.69104	11.5148	12.6824	7.39275	3.6977	15.2611	16.7271	8.83264	2.38771	13.7028	52.3129	19.9321	33.1286	2.3666	50.8588	147.16	27.6427	128.668	143.884	11.7148	71.8427	64.6809	300.059	34.7191	75.8688	18.8783	9.69138	17.6595	141.285	31.4471	3.78595	106.178	42.735	24.0516	23.5882	28.6788	7.0867	22.6771	5.50148	45.6266	8.33797
766.57472 ± 2.7 POS	145.744	98.1813	179.846	353.263	194.023	244.97	89.4855	62.4246	53.2002	61.8386	111.463	128.2	31.4224	197.861	112.191	34.0124	24.0701	176.953	267.374	247.828	87.7481	69.0425	168.213	133.934	52.7149	221.887	465.159	117.369	41.2811	131.316	193.753	53.9535	158.32	132.938	22.1019	122.397	201.394	24.7872	43.4267	272.027	97.8969	159.766	30.4605	195.63	152.619	102.832	53.056	262.552	608.827
767.48855 ± 2.5 POS	0	0	2.3669	0	0	0	0	0	0	0	0	0	2.05593	3.03799	0	0	1.54413	0	5.80227	0	3.83261	0	0	2.35511	1.20216	0	4.96323	2.82926	0	0	0	0	1.07892	0	1.40076	0.651881	0	11.3238	2.34837	2.12833	4.35822	1.23358	15.2887	1.21704	0	0	0	0	26.1745
767.49233 ± 2.5 POS	14.2863	52.2736	12.846	0	67.6353	21.962	33.7132	19.2608	26.2248	33.926	86.9925	31.0311	134.821	56.9452	8.9163	592.841	519.343	94.9157	338.713	100.049	560.15	69.193	23.1379	232.522	69.0094	42.9516	321.723	79.1604	99.5116	38.1604	106.236	154.493	172.21	72.2473	191.77	259.529	53.8989	819.212	691.979	202.462	775.372	418.544	1243.41	383.05	559.863	1593.38	1082	571.674	1740.68
767.49946 ± 2.6 POS	11856.5	16163.2	13963.3	10374.6	13955.5	12749.3	14461.9	13088.8	14782.2	15541.6	15293.5	13041.4	14644.2	15295.9	11153.1	20317.5	20007.5	15398.7	19247.5	14498.1	20725	13668.9	14716.1	19371.1	17625.7	14611.5	17540.5	15606	17974.9	14986.9	18562.3	19196.4	16374.1	16078.1	15785.3	16710	14180.1	20092.3	20424.5	17266.3	23055.8	18020.4	23518.8	17778.9	24720.4	31560.2	28095.5	22619.4	27760.4
767.50618 ± 2.5 POS	7.17437	24.5502	3.92173	0	36.2977	7.89009	14.7719	10.6897	30.4044	41.9674	52.5923	8.09637	61.4962	30.9807	22.7082	399.618	296.226	86.6883	240.045	88.4142	320.116	46.2778	21.1128	122.529	40.2713	18.8498	226.048	51.7545	55.1209	12.5647	52.8649	104.466	90.4	34.4038	124.87	120.72	37.9018	518.996	351.398	82.5958	527.145	245.556	880.363	255.62	359.252	1264.6	856.943	344.053	1525.29
767.50996 ± 2.5 POS	0	0	0	0	0	0	0	0	0	0	0	0	0	9.05072	0	2.17278	0	31.1897	2.01725	24.7145	6.50525	8.33353	0	0	0	0	0	0	0	0	0	3.44128	0	0.813204	14.7691	0	7.58778	13.4766	0.927558	8.75353	1.50626	17.9341	0	15.8753	0	3.53605	0	0	28.9673
767.51877 ± 2.6 POS	0	0	0	8.61259	0	0	0	0	0	0	0	0	0	5.46678	12.3985	0	0	0	0	34.5822	0	40.0236	8.91275	1.66087	1.32526	44.2583	23.9141	6.90013	2.49944	2.28919	0	0	11.962	10.4124	0	4.76484	24.9691	0.859721	0	50.9122	0	28.1049	0.859975	61.9234	17.3112	0	0	39.8706	43.1474
767.53598 ± 2.5 POS	0	0	0	3.11497	0	0	0	0	0	0	0	0	3.711	0	1.50672	6.81289	0	0	3.07751	0	9.97537	0	0	3.87156	0	0	16.0876	0	0	0	1.26299	1.82348	0	1.20901	1.29259	0	0	28.6061	0	5.52463	1.55655	0	29.3736	5.54267	0	27.8127	18.6026	10.0283	194.393
767.53976 ± 2.5 POS	0	127.089	98.7933	70.0219	594.51	55.4109	104.434	14.8437	108.533	66.1738	84.9221	115.002	495.956	225.706	157.555	1783.46	218.336	91.0176	198.182	179.118	1468.08	122.787	37.7472	435.199	120.843	110.707	558.422	70.6836	256.553	20.0611	144.056	138.326	66.8916	82.4946	267.432	115.597	278.652	985.804	178.296	258.768	110.572	335.868	1211.71	302.625	544.244	2724.14	2204.93	1565.71	3040.35
767.54689 ± 2.6 POS	14666.6	23597.7	24202.4	20685.5	23285.1	19694.4	22166.2	18039.1	23279.4	21512.7	18121.5	19727.5	21412.3	21969.2	20229.6	28440.5	19099.6	19374.2	20556.8	18704.9	28497.9	18461.5	14698.4	24643.3	20559	17916.1	21101.1	16666.5	21016	16756.2	22349	18193.3	14431.7	15870.6	16087.4	14464.7	20205	21094.4	15657.4	17892.1	16446.4	18465.3	23345.9	17113.6	28557	44149.4	40239.3	33663	39722.9
767.55403 ± 2.6 POS	6.07113	96.7627	93.1928	41.5585	350.883	28.4309	79.6306	9.47581	71.4769	67.9627	24.0153	66.4205	271.525	134.698	86.5226	1335.36	117.538	99.0187	107.623	141.89	1153.02	92.9677	32.7614	290.596	89.4976	75.122	335.055	31.2399	191.548	13.8596	140.13	93.7056	49.773	51.4671	135.437	55.335	160.571	542.265	71.5052	158.773	58.013	166.66	679.651	186.297	484.913	2624.71	2131.25	1502.84	2858.01
767.57586 ± 2.6 POS	11.2161	8.8019	22.6516	35.1598	22.8714	34.6159	10.7664	9.8185	3.57305	7.90519	9.66964	7.91239	0	15.9234	15.3816	4.60507	0	6.65189	39.5195	36.3179	17.0898	0.941024	8.29506	9.8937	2.90055	32.179	40.8791	4.21809	3.39744	8.65742	10.7676	2.35588	11.9276	4.0135	0	12.6649	13.824	3.20879	3.21749	23.4157	5.54512	21.8483	1.57749	20.5344	2.76337	2.45903	8.63097	18.5002	0
768.49419 ± 2.6 POS	3794.45	3261.64	3093.55	2171.55	3498.89	3516.04	3294.26	3366.58	3687.16	3420.41	3293.64	2652.35	3848.57	1295.57	2683.75	4145.96	2804	2319.47	1363.51	1885.05	3184.61	2149.11	233.756	131.845	83.1507	46.5409	128.268	172.914	191.497	267.68	112.354	296.677	101.894	49.1978	52.7477	6.12301	45.14	115.919	56.0414	19.7592	10.4549	35.8796	67.6544	30.0054	4312.03	4116.41	4059.15	3269.65	2917.61
768.5026 ± 2.6 POS	4548.18	6576.63	5815.09	3916.94	5550.59	5049.07	5846.94	5224.67	6025.47	6353.96	6095.29	5187.5	5669.8	6150.55	4426.96	7763.92	7815.09	6215.05	7647.09	5769.55	7951.05	5480.97	6048.3	7921.1	7304.9	5955.13	6822	6310.69	7436.53	6163.85	7693.11	7805.15	6481.72	6517.91	6117.3	6509.22	5717.16	7580.02	7846.71	6845.64	8920.32	6916.22	8798.09	6828.61	9779.11	12313.5	11056	8796.02	10019.7
768.5308 ± 2.6 POS	0	5.47676	0	3.58685	0	0	0	3.82394	0	0	0	0	4.27102	9.12044	7.68391	0	0	14.5168	0	22.6711	0	22.5814	16.3797	12.6708	3.29308	24.2241	30.806	11.6874	7.89	0	3.28023	2.84504	13.9936	29.9537	0	6.00433	41.2141	0	4.08983	58.2385	10.1913	40.2806	2.73106	52.3121	17.0877	5.86193	0	30.3238	25.6544
768.54384 ± 2.6 POS	0	0	0	0	1.85165	0	0	0	0	0	0	0	10.7622	0	0	34.473	0	0	0	5.39195	15.6924	1.86592	0	0	0	0	7.85085	1.00881	0	0	0	0	0	0	4.55248	1.00805	3.14591	20.6167	1.60835	4.77409	0	5.65163	29.036	9.96558	6.68121	54.3021	37.9823	12.7679	273.116
768.55058 ± 2.6 POS	7516.38	10810.7	11191.6	9633.96	10611.9	9229.27	10378.8	8665.44	10829.6	10257.9	8683.93	9557.85	9692.22	10052.9	9275.6	12481.3	9221.56	8949.8	9763.12	9197.3	12734.1	8780.27	7454.94	11085.5	9612.47	8486.21	9580.94	7894.47	9802.11	8231.92	10434.7	8863.39	7091.26	7822.13	7485.22	6818.67	9244.1	9308.23	7629.91	8223.32	7863.62	8540.37	10185.9	7954.47	13622.8	19144.3	17721.6	15226.9	16921.3
768.55731 ± 2.6 POS	0	0	0	0	2.02427	0	0	0	2.26546	5.15639	0	0	4.31153	0.708528	10.231	11.7841	0	0	0	28.6573	15.3809	12.2139	1.61521	0	0	1.47826	4.49244	2.67941	0	0	2.24846	11.9461	0	1.67275	5.6171	1.05071	2.30834	7.48955	0	1.33725	0	6.35532	16.5927	16.2766	0	78.8822	19.4513	26.8281	167.308
768.58887 ± 2.6 POS	324.413	921.09	403.811	405.9	1757.71	806.961	950.884	461.575	765.155	1088.95	942.266	1167.92	1343.4	2075.85	582.256	1543.88	1740.74	932.129	1699.59	1672.36	1331.06	625.729	1480.07	2942.41	1257.78	1644.3	3358.03	1985.04	2334.96	2180.84	2436.36	2084.65	2464.42	2301.96	1862.78	2604.39	2081.65	2138.62	2087.15	1742.01	2303.47	2016.88	1792.8	1563.43	2280.93	3871.27	2397.17	2958.7	3169.64
769.48052 ± 2.6 POS	6.87306	7.00487	0	0	79.8287	3.61583	5.0981	12.5884	0	5.66567	3.39723	10.3739	7.32279	1.55157	0	28.8944	5.82101	12.2547	144.584	69.0192	84.5893	15.2758	23.4575	61.9031	31.5232	29.0198	349.959	84.0015	149.689	69.491	44.8086	66.6407	79.8943	84.0588	289.075	306.622	33.2834	323.316	324.343	91.0328	511.833	210.457	735.023	168.225	0	4.19004	0	3.83158	3.8822
769.49993 ± 2.7 POS	1824.47	1891.97	1670.09	1256.66	3013.99	2469.35	2040.23	1625.78	1904.37	2044.42	3007.16	2067.88	3511.38	1743.26	2064.42	3943.83	3253.81	2544.78	2531.71	2184.97	3508.84	2370.05	698.068	1214.64	811.503	734.266	1740.92	1154.62	943.266	852.374	819.773	1334.93	1608.14	902.691	1741.03	1200.07	830.317	2139.79	1925.1	1372.6	1831.95	1797.83	2346.27	1791.36	3835.89	4470.19	4052.89	3551.06	4085.76
769.50836 ± 2.7 POS	91.2918	255.807	103.12	85.004	389.297	167.204	231.881	158.927	186.412	240.104	596.008	240.713	490.848	457.466	172.152	1241.72	1079.48	601.126	1119.92	483.953	1184.63	414.683	309.652	920.825	510.583	408.527	873.051	549.652	663.176	375.728	521.215	695.705	907.339	574.113	927.525	915.592	587.513	1422.94	1438.08	938.358	1764.51	1238.82	1813.2	1221.45	1324.28	2389.91	1924.36	1464.26	1961.82
769.51807 ± 2.2 POS	0	0	0	0	2.18804	4.863	0	0	0	0	17.9886	2.53229	12.5642	3.7088	9.73037	0	0	15.7151	8.25683	7.47568	0	18.6862	1.56308	0	0	5.33136	12.6897	0.756434	6.46764	2.40985	0	0	25.3427	4.67081	42.7488	2.14124	24.1087	7.96991	2.8587	30.4053	2.55395	42.3885	6.86626	55.2417	0	0	0	0	0
769.52144 ± 2.5 POS	0	0	0	0	9.88692	4.79157	0	0	0	1.84866	21.532	0	30.9413	3.9503	15.9839	0	0	9.53639	1.49885	7.31997	0	9.98395	2.8847	0	0	9.12004	13.5342	10.8006	11.4863	1.43108	0	3.44312	42.6695	11.8202	68.1628	9.29477	32.5196	14.3907	8.19451	65.6891	4.85339	50.5614	5.5887	73.9182	0	0	0	0	0
769.52524 ± 2.5 POS	4.76896	2.00778	0	13.3898	60.2264	42.3938	2.9372	6.09764	6.41438	13.4559	121.983	14.7755	220.984	29.3758	114.668	41.6014	20.1468	73.7346	35.0071	68.8775	22.6574	88.5567	20.5332	2.93976	4.68639	32.5988	75.5307	55.533	19.5085	14.0041	3.34371	6.80094	150.62	40.7896	237.362	54.5306	112.682	79.7681	63.9867	215.58	36.8364	243.813	74.7344	393.42	0	2.86305	0	12.2395	5.53494
769.52946 ± 2.2 POS	42.8894	10.2222	29.5908	99.7213	431.415	288.665	25.3866	39.5235	13.3266	16.4104	579.134	164.359	1003.44	281.83	475.828	230.891	157.042	478.958	250.937	282.698	234.212	423.203	113.983	61.383	47.159	183.961	544.587	387.7	135.703	86.609	43.3919	72.1524	688.587	193.587	879.898	364.669	470.311	327.575	261.561	597.749	257.421	743.421	365.826	822.225	174.088	91.8719	190.385	348.259	823.353
769.53284 ± 2.5 POS	52.2217	14.4105	36.7735	249.685	689.133	468.083	105.849	83.2133	32.1382	32.1607	983.902	289.999	1441.79	392.073	866.625	577.421	390.113	875.228	538.204	666.503	463.751	849.86	152.461	89.5902	53.5306	268.306	583.899	546.003	242.05	144.205	18.9168	81.2262	962.084	305.675	1193.83	470.629	724.159	533.349	435.947	956.381	471.004	1156.16	666.746	1326.53	58.2095	70.663	50.6237	376.953	429.468
769.53663 ± 2.5 POS	953.021	1052.44	1363.29	1892.4	2761.94	2705.2	1276.69	1096.55	1472.8	1852.02	3155.86	2527.83	3235.43	2332.04	3051.81	2701.06	2542.95	2860.05	2497.06	2698.19	2658.77	2934.21	1497.72	2401.31	2436.75	2305.34	2502.63	2796.03	1542.94	1700.6	2592.56	3053.98	2888	2411.35	2900.54	2332.69	2670.62	2518.5	2443.79	2798.66	2445.77	2978.01	2524.69	2985.82	1806.19	2704.46	2884.77	2715.41	2480.34
769.54085 ± 2.6 POS	1660.94	1066	1932.01	2886.49	3558.47	3651.78	2176.95	1833.58	1401.27	1620.16	4082.62	3337.62	4201.1	3131.77	4091.02	3328.6	3062.2	3859.61	3368.9	3477.4	3320.33	3885.44	2052.67	2202.74	2032.07	2998.97	3125.48	3512.87	2331.51	2227.06	1581.56	2006.74	3742.36	2742.11	3961.15	3209.03	3558.38	3219.87	3091.15	3815.81	3265.5	3952.89	3368.3	4026.34	2110.09	2543.56	2480.85	3311.09	3181.93
769.54507 ± 2.2 POS	2386.87	1175.4	2302.09	3666.07	4729.64	4832.6	2484.11	2491.01	1566.75	1837.97	5438.37	4274.41	5882.7	3967.08	5305.82	4389.48	4122.33	5137.89	4450.35	4625.19	4377.66	5200.13	2891.17	2601.45	2598.99	3918.79	4441.94	4802.39	2910.8	3019.98	1854.63	2821.06	5208.22	3851.75	5649.69	4452.25	4729.9	4477.11	4332.92	5207.84	4595.61	5535.67	4789.61	5749.88	2159.85	2677.19	2527.74	3997.37	4570.95
769.54845 ± 2.5 POS	6971.63	6627.86	7825.51	8511.8	8399.82	9353.26	7548.91	7593.4	7217.88	7106.82	9703.84	8611.9	8849.8	8034.36	9849.97	7160.11	7088.51	9185.05	8163.13	8434.48	7406.59	8827.23	6893.35	7193.53	7182.1	7846.84	6767.11	8439.67	7529.74	7179.88	6889.2	7036.94	8124.27	7258.36	6948.66	6290.62	8280.54	5540.86	6177.16	8450.35	6934.38	7664.3	5994.1	7511.78	7269.02	7765.55	7728.95	8170.63	5981.33
769.55225 ± 2.5 POS	12374.8	11008.8	13228.9	14943	15588.3	16821.5	13023.1	13162.1	12160.6	12204.2	17779.2	15415.8	17619.6	14595.1	17858	14264	13623	17122.6	15086.1	15486.6	14440.2	16553.5	12504.2	12527.8	12495.1	14206.1	14013.3	15852.9	13206.7	12831.9	11887.5	12488.7	16033.3	13522.9	15859	13293.2	15678.9	12814.5	12986.2	16451.4	14070.3	16208.8	13830.7	16412.4	12452.4	13246.7	13017.9	14951.1	13743.2
769.55604 ± 2.5 POS	25650.8	22159	26987.1	31170.8	30873.3	35382.4	26426.1	27491.8	24494	24669.8	37249.1	31830.2	34954.8	29410.2	37559	26064.8	26581.2	35083.8	30054.3	31524.5	26639.5	33964	25821.2	24919.9	25437.1	29227	26217.1	32701.7	26778.3	26333.3	23791.6	25336.8	32354.1	27307.7	30245.4	25834.6	31447.2	23295	24967.8	32954.3	27332.8	31282.2	24678.6	31809.6	23322.7	22892.4	23152.1	27382.4	22300.3
769.56322 ± 2.6 POS	391672	343722	415722	472596	487300	535600	406593	419208	381461	381562	566052	486057	556861	455544	568188	431285	422612	538918	472184	487890	440277	523600	393508	387755	390296	446780	428098	501406	412533	402638	369764	390416	505154	423839	493506	411788	491044	387562	401765	516655	436939	505236	417759	512840	377271	388599	386897	452275	398508
769.57039 ± 2.5 POS	28159.2	24764	29864.5	33929.4	35253.4	38546.3	29262.3	30173.5	27440.4	27873.9	40737.2	34942.8	40395.7	33213.4	41251.6	31552.8	30742.8	39681.6	34178.2	36666.9	32622.3	38674	28551.7	27962.5	28085.4	32191.5	31232.3	36395.3	29729.7	28983.6	26621	28902.4	36941.5	30914.4	36487.2	30456.6	35681.8	28626	29435.1	37910	31823.7	37321.1	30982.1	38327.6	27234.4	28133	27930.4	32771.8	29685.5
769.57419 ± 2.5 POS	11712.6	10274.1	12395.8	14077	14582.8	15967.8	12176.6	12532.3	11425.6	11406.7	16876.4	14515.2	16764.7	13752.2	16945.1	13101.9	12731	16412.3	14147.9	15242.7	13310.6	16624.4	11768.3	11627.5	11676.1	13338.2	12943.5	15520.6	12323.8	12043.5	11066.8	11753.2	15228.1	13455.8	15406.8	12487.6	14707.3	12100.4	12200.6	15678.9	13185.3	15603.9	12786	16058.5	11310	11711	11658	13609.3	12320.8
769.57799 ± 2.5 POS	6387.43	5578.69	6850.85	7745.49	8073.81	8804.15	6637.35	6810.59	6182.18	6222.5	9337.18	8004.35	9246.46	7818.26	9384.1	7200.62	7029.53	8985.2	7833.48	8182.81	7404.42	8764.13	6408.55	6406.38	6434.39	7367.18	7176.8	8293.08	6774.76	6647.95	6035.54	6495.59	8385.81	7037.37	8291.51	6930.37	8151.67	6560.28	6726.68	8608.54	7300.68	8471.84	7072.97	8677.03	6239.56	6484.83	6406.49	7530.86	6765.73
769.58178 ± 2.5 POS	3516.45	2776.91	4004.27	4786.12	5127.31	5565.23	3838.54	3774.77	3294.45	3323.31	5912.51	5078.63	5858.84	4782.87	5936.11	4596.57	4470.56	5658.68	4946.39	5545.04	4669.98	5587.46	3790.99	3903.45	3792.04	4627.39	4517.94	5286.27	4094.16	3993.42	3447.71	3855.2	5329.86	4461.14	5310.17	4421.07	5148.71	4180.08	4505.9	5436.68	4647.41	5379.67	4488.35	5510.28	3709.74	4025.26	4006.35	4720.93	4325.53
769.58558 ± 2.5 POS	1465.09	910.45	1589.4	2626.94	3356.25	3460.31	1909.07	1632.54	1175.58	1372.47	3911.43	3054.01	3992.42	2954.37	3960.58	3043.13	2879.47	3691.52	3143.38	3390.8	3108.93	3714.55	1863.55	1958.26	1823.13	2796.33	2895.16	3312.22	2112.51	2022.23	1322.59	1863.59	3541.93	2601.25	3625.69	2934.3	3350.03	2814.97	2791.62	3585.47	3027.5	3681.77	3030.2	3743.3	1825.94	2186.33	2115.23	3052.4	2774.72
769.59149 ± 3.3 POS	922.926	733.873	1152.23	1897	3289.89	2949.95	1493.85	1060.11	795.092	1093.77	3867.44	2639.08	3724.51	2947.44	3477.02	2945.56	2758.78	3288.32	2993.85	3179.58	2748.9	3318.52	1873.57	2307.33	1626.78	2760.83	3385.7	3304.83	2354.37	2197.38	1645.91	1954.44	3774.9	2674.61	3162.66	3022.03	3404.17	2892.6	2812.25	3445.71	3116.9	3567.07	2887.24	3528.1	1942.22	2813.59	2118.91	3223.52	3144.4
769.59613 ± 2.6 POS	6.77499	11.0851	18.9496	54.4135	121.235	99.3714	15.9351	6.60085	13.1729	10.02	315.153	36.4743	466.948	82.7755	281.199	76.8764	46.6687	236.428	101.192	188.784	73.0828	256.482	69.2668	62.8158	18.8797	70.412	129.582	102.852	49.9137	37.5369	119.544	32.3856	215.282	76.3184	324.688	68.5232	244.257	98.2981	59.6155	341.577	57.5702	349.046	73.3852	474.01	6.23886	15.646	20.3683	61.7436	61.16
769.60035 ± 2.5 POS	0	1.50904	2.42814	13.9468	29.8553	32.6552	2.31641	4.31126	0	10.9372	127.639	2.6704	174.164	28.1382	119.793	31.912	9.02096	98.589	33.9178	62.3039	7.84935	87.7842	26.5335	7.81965	3.3997	39.0485	64.1514	61.8655	31.8451	14.2633	2.23135	10.8091	138.703	49.0621	191.267	41.5748	121.135	71.128	52.1609	185.612	25.7962	200.027	51.5376	246.108	0	0	0	18.2895	24.3104
769.60415 ± 2.2 POS	0	0	0	0	9.73429	5.92891	0	1.88799	0	1.58118	26.3449	0	23.4119	6.47231	19.3922	2.4856	0	26.8836	3.13915	15.9604	2.13732	26.8074	3.80963	1.28697	0	10.487	16.2683	16.5233	6.34291	3.67984	1.1656	2.01447	43.3136	12.4791	50.0819	10.8207	43.7762	15.9354	9.20672	68.2436	10.6968	65.3543	10.5239	83.0339	0	0	0	0	3.90401
769.60752 ± 2.2 POS	0	0	0	0	2.23421	3.95756	0	0	0	0	3.07385	0	2.31211	1.89397	2.38073	0	0	3.71134	0	6.25994	0	6.61468	0	0	0	0.653855	6.34162	3.26886	1.60755	0	0	1.43001	13.8331	6.78696	17.253	1.03375	3.18548	5.66477	1.43828	18.8144	1.32159	14.3874	0.421029	33.459	0	0	0	0	0
770.49096 ± 2.2 POS	1.89958	1.88773	2.90178	3.98375	8.67478	7.00731	2.48352	3.62421	1.70187	6.68431	6.63301	2.39969	77.3106	9.41617	5.87954	133.107	22.6629	12.528	9.26513	12.1133	46.1328	4.81348	0.859652	0.769317	0	0.843196	0	1.98564	2.02329	0	2.43097	0	1.01868	0.875261	0	0.890457	1.01617	21.573	3.45296	0.871374	0	3.18238	3.62984	4.92963	5.8134	46.032	17.3293	17.8242	224.965
770.49435 ± 2.2 POS	165.077	284.929	205.419	124.952	1021.85	419.474	394.265	207.499	210.831	356.812	607.12	282.76	1819.3	326.932	332.141	2206.3	1286.84	425.697	459.581	481.975	1615.7	578.665	13.6489	35.1447	16.3055	19.646	164.194	66.8533	46.2127	30.1083	23.7902	39.718	81.1781	24.1279	285.404	57.2636	48.0764	499.279	183.3	46.2024	42.8855	103.561	367.479	108.753	988.859	1571.3	1532.41	1357.29	2230.24
770.49858 ± 2.5 POS	1094.36	1510.29	1491.25	1034.18	2878.28	2038.63	1871.24	1190.8	1516.02	1925.14	2380.1	1753.08	3505.15	1873.05	1900.58	3789.94	3128.51	1903.06	2080.26	2086.01	3240.17	2210.69	276.635	473.492	351.16	374.255	1022.38	774.442	525.422	537.663	274.499	664.299	866.391	354.135	1484.29	642.956	428.699	1788.6	1169.14	478.291	474.642	941.892	1334.09	846.402	2688.54	3375.42	3566.34	3225.47	3689.95
770.50238 ± 2.5 POS	6603.77	7324.84	7520.46	6202.21	7616.61	7544.67	7421.69	6927.67	7477.54	7662.58	7359.46	6948.48	8547.53	6769.36	6904.25	8893.48	7945.61	6755.28	6888.98	6743.63	8193.35	6872.33	4393.51	4987.33	4993.6	4828.68	5078.5	5436.28	5126.59	5248.63	4767.73	5590.56	5100.51	4643.94	5251.2	4603.75	4541.89	5478.04	5161.06	4569.75	4596.15	4863.25	5263.78	4637.87	8272.47	9022.05	9263.34	8379.11	8517.96
770.50957 ± 2.6 POS	91580.2	101543	104112	86161.2	106951	104827	103236	96489.2	104455	107464	102088	95606.1	123298	92886.7	95118.1	129903	112378	93574.8	94980.4	93501.9	117061	95365.7	62163.2	67365.4	68249.8	64790.1	68845.6	73687.9	69743.4	71271.5	66664	75361.3	68887.7	62258.4	72348.1	61255.8	61326.4	75527	70023.9	61515.8	61329.4	66073.6	71562.8	63015.7	115191	128454	131339	118469	127757
770.51634 ± 2.6 POS	6232.49	6983.99	7182.03	5747.16	7420.82	7203.69	7075.11	6550.77	7150.88	7519.49	7016.83	6534.33	8638.66	6409.55	6634.74	9193.07	7877.99	6522.84	6537.25	6815.47	8381.38	6876.89	3941.84	4516.71	4499.75	4315.22	4778.41	5063.56	4634.12	4771.82	4270.6	5171.86	4775.2	4228.51	5139.78	4341.35	4185.7	5339.19	4887.05	4169.01	4205.48	4628.91	5123.79	4515.28	8036.18	9014.75	9260.67	8299.48	9392.02
770.52057 ± 2.2 POS	994.159	1489.2	1423.71	908.285	2696.05	1850.34	1699.75	1121.58	1404.95	1794.99	2222.12	1679.86	3458.19	1825.73	1654.27	3700.13	3067.72	1601.65	1983.78	2093.74	3225.46	2222	212.379	360.676	296.054	298.526	938.106	697.084	461.722	411.546	236.464	586.77	757.966	343.627	1485.89	598.615	356.794	1894.11	1104.35	458.33	408.332	936.117	1414.23	868.998	2677.31	3319.38	3462.59	3153.74	3654.81
770.52396 ± 2.5 POS	18.5379	44.2777	26.8454	27.5556	213.573	81.772	66.981	37.8433	37.6903	93.7772	79.4626	40.0937	709.818	63.6751	84.2124	1114.61	347.372	93.1599	51.2693	139.715	577.292	223.384	8.8823	3.06973	0	3.06342	7.99799	24.1303	4.41217	4.16953	1.78328	9.00834	10.6207	13.7045	38.7414	14.0715	8.48935	85.9222	14.3208	18.351	3.49029	12.21	40.8597	30.7385	231.671	738.215	747.107	417.33	1367.34
770.52776 ± 2.5 POS	0	0	0	0	1.95502	1.49992	0	1.34152	0	4.52727	1.16905	0	8.3594	7.73799	4.04483	8.32702	6.73605	5.92864	0	25.1069	5.90943	19.1516	1.29475	0	0	0	0	4.95649	0	0	0	3.31094	1.83902	66.151	6.61665	1.93768	1.17626	4.53479	2.47481	4.21304	0	5.90624	2.11642	7.9127	0	11.8473	0	5.7378	41.9745
770.53411 ± 2.2 POS	1.35346	0	3.57955	0	3.62836	7.75864	2.13314	1.51877	0	0	2.93039	0	16.9946	1.0811	4.03237	4.70625	5.30333	3.46706	6.29884	11.542	0	17.5026	0	0	0	4.49504	10.6923	5.37745	4.05277	0	0	0	17.4797	7.14604	39.0964	5.75951	9.23861	7.12994	46.0419	31.414	1.24608	24.3397	0	37.4903	0	0	0	0	12.112
770.53749 ± 2.2 POS	0	1.48398	5.48077	2.54728	3.93993	3.90793	0	0	43.3039	17.9396	16.0533	0	10.3755	1.58563	11.6868	0	0	11.3721	2.45642	74.545	0	11.0605	3.23208	60.1609	21.6754	16.4107	21.7136	9.60006	13.4467	1.41647	95.7282	62.2223	45.8629	31.8693	50.4158	9.6978	37.6682	9.91246	8.44116	75.5217	10.2831	68.8815	8.91141	96.7959	0	0	6.31851	4.41899	2.38438e-06
770.54172 ± 2.5 POS	20.7407	2.3023	3.18959	70.8332	227.944	170.321	13.8809	14.7447	6.9219	19.6464	416.517	99.7509	714.13	132.585	360.038	216.492	105.903	447.391	171.663	257.001	125.827	377.104	67.0753	44.0823	25.3749	115.316	301.966	226.63	84.726	54.8336	24.8807	52.2689	471.327	145.363	671.038	228.107	364.487	288.599	216.182	536.914	174.107	645.519	306.893	804.368	11.4921	16.0318	10.8211	124.868	169.75
770.54553 ± 2.5 POS	79.4989	8.67002	38.6548	216.77	573.187	520.74	68.7995	86.9349	28.5987	57.4973	1052.14	284.424	1377.42	352.623	811.873	395.086	368.318	825.518	557.272	626.243	378.878	924.424	186.376	78.7179	56.226	310.699	618.659	665.201	178.443	131.59	42.7914	90.132	1078.27	382.506	1393.8	588.561	795.414	596.372	538.869	1064.37	544.293	1297.31	686.187	1501.28	51.0985	35.1638	29.1052	264.089	350.064
770.54934 ± 2.5 POS	1884.6	1596.45	2476.52	3265.17	3965.8	3955.31	2571.04	2088.89	1914.23	1961.42	4388.17	3723.85	4548.94	3491.07	4390.17	3743.7	3421.85	4200.02	3752.89	3855.81	3770.49	4176.55	2341.5	2827.81	2548.37	3354.05	3581.01	3893.06	2820.75	2654.48	2160.88	2496.16	4098.03	3187.68	4220.75	3505.39	3930.46	3470.1	3442.31	4163.51	3675.9	4268.59	3765.51	4341.07	2558.35	3338.25	3186.81	3803.89	3632.09
770.55526 ± 3.8 POS	10476.5	8875.75	11232.2	13459.4	16616.4	16414.9	11106	11129.5	10044.4	10094.3	18233.8	14841.9	21033	14358.3	18248.3	14695.7	14066	17655.7	15691	16434.6	14803.4	18539.6	11171.6	11312.9	11090.2	14069.6	16038.5	17022.1	11711.5	11471.4	10345	11613.4	18476.5	14254	19658.9	15605.9	17443.5	14835.2	14774.7	18778.5	15948.7	19488.3	15680.6	20070.6	10796.9	11622.3	11749.7	14938.6	15265.6
770.56457 ± 2.6 POS	165542	144799	175807	201138	209012	228268	172377	176917	160935	160871	242110	207689	239141	194784	242645	185422	180663	232072	202231	209553	189653	224947	166827	165089	166156	190715	184315	214751	175954	171163	156868	166207	217016	181528	214525	177379	210185	167753	172888	221491	188247	218610	181036	221688	159556	165448	164541	193163	171130
770.57134 ± 2.6 POS	12187.9	10668.3	12941.6	14625.6	15141.2	16608.9	12634.9	12969.2	11885.6	11810.3	17544.5	15077	17368.5	14187.5	17520.6	13527.7	13158.8	16796	14717	15516	13836.5	16316.6	12165.6	12052.3	12108.9	13840.5	13442.8	15661.6	12822.8	12498.4	11477.7	12138	15774.1	13254	15709.5	13176.7	15225.2	12297.8	12724.8	16110.6	13723.3	15907.4	13297.5	16288.9	11700.2	12135.4	12015.1	14013	12546.2
770.57726 ± 3.8 POS	5337.68	4283.53	5893.79	7265.05	8587.34	8769.42	5790.78	5812.61	4987.37	5021.07	9611.9	7975.06	10395.6	7597.93	9635.92	7767.33	7345.71	9240.11	8148.17	8528.92	7816.3	9449.14	5746.73	5902.3	5742.85	7347.56	7889.72	8710.34	6195.29	6014.52	5077.57	5921.23	9269.89	7175.79	9722.21	7812.95	8752.88	7521.15	7497.44	9366.59	8068.83	9714.01	8058.59	9935.36	5580.07	6138.21	6108.25	7844.37	7581.5
770.58487 ± 3.8 POS	216.556	50.4887	167.326	601.103	1450.24	1205.5	251.738	254.256	100.93	176.036	2116.58	862.676	2610.83	905.078	1834.53	1269.92	901.245	1787.65	1211.45	1413.18	1104.58	1825.29	422.075	306.045	237.141	771.914	1274.31	1377.7	569.682	391.146	180.976	341.429	2004.57	803.412	2259.18	1126.54	1566.2	1174.22	1026.12	1931.95	1117.49	2236.25	1353.27	2414.57	267.502	320.072	361.969	979.086	1024.11
770.59037 ± 2.6 POS	8.51916	1.65633	0	19.6616	86.7008	50.9564	2.75869	14.6975	7.83219	10.6749	141.317	17.9551	322.336	50.6807	138.566	56.3534	31.2443	111.466	51.099	87.8527	22.238	118.891	27.9179	38.5312	7.23358	55.6981	116.059	73.2319	54.1866	23.7166	16.1901	16.8112	194.666	72.4401	313.947	81.2819	167.419	121.478	76.7029	242.32	57.2305	276.242	99.6463	318.157	5.89961	6.72774	9.13587	58.5684	81.6935
770.60391 ± 3.3 POS	45.2989	60.4302	0	159.689	182.093	188.431	57.0855	75.9293	66.9078	19.5128	163.271	94.4886	209.136	322.292	158.229	74.1535	85.6118	263.957	267.182	372.731	112.193	224.654	407.788	269.338	66.1527	367.548	693.216	334.21	150.844	302.309	290.097	102.043	495.845	295.122	304.093	293.318	366.974	62.4527	105.68	488.339	218.149	414.505	102.708	435.281	666.658	176.737	20.6102	312.806	627.226
771.49515 ± 2.6 POS	2.25132	1.97232	4.8717	2.93352	17.718	0	8.3654	2.59205	6.60656	0	2.47646	0	0	17.3861	2.33307	8.5705	12.2872	4.72324	8.76711	5.36293	9.38013	3.24292	5.7076	43.9016	1.61635	11.9015	56.4035	6.45107	15.9734	2.94477	5.29728	13.0692	13.3937	1.83047	59.0193	51.36	5.66065	65.9681	35.5446	9.59554	70.7405	28.0117	15.6326	19.4203	0	19.8137	0	12.0655	19.576
771.50321 ± 2.5 POS	20.1179	16.034	2.58739	20.8572	202.431	33.1802	53.8484	31.1004	24.4609	49.7081	69.5747	30.5696	518.639	47.6741	47.9362	748.128	195.108	52.015	63.3868	60.8281	314.254	86.6769	3.71871	3.13303	0.664837	5.68611	17.6809	8.28852	4.57074	5.18363	2.10497	3.18247	4.72368	0	40.5801	9.47043	4.2922	65.1886	22.7927	8.82594	1.48171	16.4232	42.7509	8.77743	116.226	392.559	388.952	256.855	901.699
771.50703 ± 2.5 POS	1397.46	1929.46	2050.92	1464.76	3210.96	2502.87	2331.5	1449.07	1888.37	2291.11	2835.7	2325.73	3882.14	2345.22	2372.49	4225.43	3547.41	2382.24	2610.9	2509.48	3688.77	2631.56	427.489	716.991	624.229	568.44	1332.89	1138.44	775.502	830.123	502.427	1034.91	1239.76	500.59	1833.94	1014.96	630.437	2289.03	1661.91	661.56	731.328	1320.25	1861.84	1147.84	3051.62	3699.49	3836.05	3611.1	3973.59
771.51424 ± 2.6 POS	38744.3	43677.9	44894.9	36600.3	45365.7	44476.9	44084.4	41296.5	44954.2	46124.5	43299.6	40340	52592.2	39032.2	40468	55541.1	47602.5	39432	39639.2	39022.7	49703.2	39931.7	25460	27749.2	28247.2	26223.2	27086.2	29847.8	28849.6	29585	27696.7	31026.3	27342.5	24723.7	28503.1	23517.5	24369.3	29911.5	27408.7	24175.1	23464.3	25696	27934.9	24312.8	49235.8	55223.9	56682.1	50229	53558.6
771.52145 ± 2.5 POS	1653.11	2260.09	2535.56	1615.75	3336.47	2775.09	2541.87	1708.19	2260.35	2624.97	2994.75	2419.56	3880.4	2525.45	2524.36	4145.65	3543.34	2385.56	2662.12	2685.24	3691.25	2765.62	444.963	790.988	672.845	607.863	1296.31	1186.11	858.965	893.746	529.528	1195.02	1181.54	483.461	1774.72	761.822	582.298	2172.95	1452.85	586.992	538.493	1146.59	1682.77	926.214	3300.57	3945.2	4139.2	3669.5	4047.71
771.52527 ± 2.5 POS	6.50767	21.8079	7.43872	1.64639	54.6405	21.4625	29.6605	12.877	8.7454	31.9889	36.8962	12.4437	221.289	34.1187	84.5958	503.715	86.6766	151.268	20.6946	70.4204	244.483	89.5714	16.3427	0	0	0.627984	2.35605	4.37905	0	0	0.43059	13.3794	14.9035	3.11459	7.96946	15.9233	14.9952	8.55426	5.78893	2.93367	0.363526	5.90399	21.9094	42.6539	43.4791	318.791	260.005	75.0011	616.056
771.55114 ± 2.5 POS	2.36326	3.87055	3.78166	41.0432	161.64	117.675	6.04204	15.1356	5.20009	4.28981	312.888	57.0359	589.225	90.929	267.356	121.417	61.3729	284.458	114.806	160.738	84.4931	287.174	42.5351	12.4143	12.0392	69.9591	211.257	177.867	56.9514	29.1229	9.06791	27.6092	340.959	106.997	528.591	152.697	260.472	178.615	134.483	428.954	103.677	517.473	169.091	666.749	0	12.7556	6.87336	62.5194	78.1312
771.55496 ± 1.9 POS	757.701	419.898	889.529	1711.66	2789.99	2559.58	1121.44	928.811	588.272	685.653	3320.24	2210.46	3457.68	2208.17	3060.67	2498.39	2163.63	2985.41	2409	2521.63	2522.83	3027.8	1177.5	1244.27	1120.3	2007.79	2268.96	2621.94	1391.66	1327.7	724.551	1156.41	3022.94	1783.53	3052.92	2233.71	2639.63	2094.64	2089.39	2900.16	2319.72	3068.77	2409.74	3025.27	1162.31	1550.69	1444.83	2347.3	2062.98
771.55792 ± 2.5 POS	2.38084	0	5.56523	0	18.5665	8.32343	0	2.14409	3.69454	6.30708	16.8894	5.65325	23.8441	4.06852	8.38283	8.32254	8.33445	2.61593	7.87986	12.1724	12.6207	7.22731	2.21692	2.62248	0	6.04913	13.8964	9.56957	0	1.13444	1.87066	1.92055	14.8336	16.9122	38.3326	6.90724	6.7929	31.6682	15.5018	68.6676	10.1888	25.5911	23.7685	71.6806	0	2.33261	0	0	13.4911
771.56174 ± 2.5 POS	23591.9	20504.1	25159.3	28682.4	27478.8	31881.5	24462.1	25431.8	22926	22735.9	33900.5	28756.9	29799.3	26297.1	33798.7	23140.5	22831	31950.9	26374.9	27861.3	23497.4	29849.6	23132.8	22463.1	23037.1	25612.8	21768.5	28308.2	24198	23656.3	21662.2	22569.2	27274.4	23417.3	22160.1	20437.7	27254.1	18154.2	20059.9	27070.9	22582.4	24672.5	20070.7	23612.8	21909.9	21856.1	21825.2	25270.4	18844.8
771.56938 ± 2.6 POS	32409.4	28305	35056.5	40460.2	41865.6	46678	33939	35198	31705.2	31701.9	49928.2	41710.2	49174	38983	50219.1	36104.8	34996.7	47170.1	40303.3	42001.4	36755.9	45876.3	32776.5	32254.5	32857.7	37978.8	35712.8	43213.6	34772.1	33694.2	30587.7	32330.4	43670.3	35555.6	43002.4	33787.6	42505	31388.3	32696.8	45282.4	36077.4	43830.7	34077.8	44606	30812.6	31902.5	31770.9	37705.4	31764.4
771.57828 ± 2.6 POS	14940.5	9511.44	14994	17312.1	13679.8	18362.9	12620.9	14589.3	11535.6	10252.7	20622.7	16114.1	16140.1	12910.2	20805.8	11355.7	12717.6	19368.1	13966.4	16924.4	10179.9	17256.2	9932.56	7626.25	8877.54	10193.5	7379.61	10073.1	8920.35	9612.46	7725.97	7263.09	11807	9736.69	7723.68	6672.09	11491.9	6500	7548.1	11946.8	7600.66	9222.26	5569.17	9253.38	11202.5	8857.98	10832.5	12425.1	7822.53
771.5838 ± 2.2 POS	89.2297	2.71258	18.5879	134.186	205.312	217.874	7.65774	34.0186	5.95101	8.83782	732.617	220.386	587.029	65.6953	592.721	87.5386	92.3898	663.826	142.521	437.284	50.792	438.515	59.8243	9.98574	1.58803	97.6536	114.353	80.5384	44.7452	30.8693	8.06341	10.2706	268.657	116.244	264.169	48.476	277.203	86.7819	78.7197	426.68	44.5526	312.526	51.4088	385.619	15.0786	0	4.28161	55.8852	28.4414
771.58719 ± 2.2 POS	7.70876	0	0	2.32058	2.79124	7.11501	0	0	1.89461	1.64701	30.2018	3.12698	26.2759	9.68686	31.7621	3.53336	0	26.2197	8.83635	31.4304	3.39077	28.9213	2.69804	0	0	13.3518	10.7944	8.39379	4.99236	0	0	4.02063	37.3645	29.9528	33.557	7.11834	27.3609	8.68851	2.78247	50.9413	1.34394	40.7664	8.03872	52.0342	0	0	0	0	0
771.6101 ± 2.6 POS	0	3.92476	0	22.8617	0	9.59267	0	0	8.33227	0	10.9879	0	3.50469	20.8069	0	0	0	24.5549	3.64019	33.7599	0	23.3638	58.248	19.923	4.37265	89.5055	180.201	53.0794	14.8656	44.5125	48.2417	5.25386	70.6082	53.7243	0	32.8216	50.1213	0.58228	5.76192	68.1056	14.0104	36.8843	7.58081	91.2557	25.6181	4.11132	0	18.6067	34.1764
772.47263 ± 2.5 POS	0	0	0	0	6.12601	1.43872	0	0	0	0	1.2853	0	1.68948	0	0	4.9868	0	0	1.79193	1.17761	0	2.34591	0	0	0	0	1.7714	1.88233	0	0	0	0	1.2547	0.424636	6.5718	2.56843	0	0	0	4.74624	0	2.39285	0	12.61	0	0	0	0	0
772.47646 ± 2.5 POS	0	0	0	4.09824	15.5231	1.54679	0	0	0	1.68293	2.95641	0	21.6744	3.50475	4.28122	10.9109	8.0882	9.25248	3.65629	1.5489	2.7446	11.0358	0	0	0.685545	3.74975	18.63	6.36537	0	0	0	0	8.48705	5.47725	52.8403	8.80514	3.78746	10.0761	4.39217	11.0306	2.60082	20.091	1.5059	35.2774	0	0	0	3.61408	6.10304
772.48028 ± 2.5 POS	1.43906	0	2.38158	13.5781	89.6223	21.0123	2.5231	1.88848	1.91168	1.90265	31.1702	11.9905	123.768	23.2074	31.8886	94.8003	28.4453	44.0103	12.1938	32.9902	18.052	74.9268	1.79568	4.42489	0.943332	14.7857	116.141	32.8981	2.73389	2.30576	1.48635	5.76991	53.2629	22.1364	213.19	77.4738	32.9959	87.7433	32.6713	60.6296	14.3443	126.772	56.4042	191.988	0	0	0	9.55058	21.4071
772.48411 ± 2.5 POS	5.39628	7.57243	4.73742	68.3887	301.716	71.327	11.223	1.43037	4.71694	12.3882	91.574	54.9977	338.382	88.1946	100.149	248.991	59.6712	122.227	75.7134	92.8885	64.7909	213.61	15.5664	11.5949	10.6289	67.3874	296.159	102.582	18.2945	10.6889	6.49813	17.0395	164.808	45.2865	507.676	214.347	96.1674	246.8	94.4295	205.826	85.0576	270.108	138.433	426.435	0	3.10857	0	38.3431	59.2596
772.48794 ± 2.5 POS	30.0025	19.4171	30.9549	154.978	868.253	217.078	78.5443	29.0257	24.1704	60.3539	363.8	162.493	875.537	274.192	352.123	775.206	362.946	470.78	272.988	457.508	438.924	667.039	69.6361	87.7872	64.6782	240.048	821.23	407.432	82.9682	43.2193	32.8056	90.3434	563.535	254.916	1179.35	713.821	356.256	854.541	468.383	502.277	351.999	829.582	655.821	976.078	12.5788	49.9634	10.6897	216.213	325.427
772.49176 ± 2.5 POS	156.857	216.688	134.321	652.308	2050.93	911.856	396.241	188.87	109.26	284.673	1262.09	817.891	1920.81	988.785	1065.65	1735.44	1104.98	1358.4	1155.2	1318.37	1386.25	1654.03	319.217	403.628	368.36	912.09	1748.45	1292.42	363.202	298.71	136.6	498.551	1485.38	895.605	2134.01	1758.06	1088.81	1726.24	1320.27	1237.61	1194.11	1714.67	1629.18	1745.13	103.984	405.244	170.208	716.451	982.581
772.49559 ± 2.5 POS	299.463	327.903	357.674	1087.47	2637.9	1373.64	745.818	315.505	225.427	522.982	1815.36	1297.2	2522.55	1356.04	1707.35	2208.51	1517.32	1962.15	1572.96	1911.08	1870.05	2301.16	553.922	677.073	653.432	1294	2170.91	1788.19	638.298	491.773	244.962	745.709	1928.79	1269.12	2710.24	2202.06	1522.11	2177.21	1723.29	1785.28	1559.05	2195.33	2068.6	2280.6	152.822	526.408	267.327	973.309	1305.49
772.49942 ± 2.5 POS	2133.93	2268.8	2485.53	3360.76	4346.67	3606.95	2742.95	1867.91	1976.55	2502.96	3773.19	3604.35	3958.15	3448.33	3796.18	3670.15	3460.98	3793.6	3587.99	3860.2	3494.77	4059.58	2569.02	2911.36	2947.7	3493.57	3651.39	3829.67	2996.72	2504.83	2110.66	2914.67	3634.82	3269.89	3983.52	3689.45	3444.82	3433.6	3414.46	3577.74	3441.72	3734.03	3376.37	3711.86	1461.06	2379.09	1820.18	2929.41	2748.37
772.50324 ± 2.5 POS	3678.36	3813.89	3985.78	4785.27	5943.82	5025.6	4148.93	3513.84	3601.32	4029.07	5118.26	4899.98	5708.36	4721.27	5149.39	5298.11	4727.74	5251.64	4845.2	5163.11	4939.62	5540.29	3594.72	3952.46	4118.01	4638.03	5173.4	5121.83	4023.38	3687.16	3326.13	4084.5	4918.95	4420.41	5912.98	5251.27	4622.81	5133.98	4755.05	4870.06	4746.46	5318.49	4966.22	5447.54	2543.95	3494.56	3089.17	4193.65	4310.55
772.5075 ± 2.2 POS	2061.53	1896.22	2094.03	5034.49	8655.01	5694.95	3120.44	1816.05	1385.18	2121.42	6555.31	5737.81	8600.18	5795.09	6329.71	7475.12	6042.22	6876.95	6646.58	6976.78	6844.6	7915	3948.88	4555.61	4660.84	6012.34	7611.38	7039.79	4427.76	3798.21	3073.21	4807.75	7058.93	5996.77	8809.7	7706.63	6377.46	7678.73	7025.86	6853.74	6802.68	7753.87	7477.42	7889.39	707.148	2060.83	1185.32	4413.83	6170.84
772.5109 ± 2.2 POS	12493.3	12947.9	13599.7	13697.2	12912.7	14034.5	13338.5	12651.5	13087.5	13653.9	13237.7	13322.7	10863.7	12161.5	13428.6	9706.6	10745.2	12872.1	11628.4	12318.7	10098.7	12303.6	10683.5	10865.8	11617.3	11637.5	9397.31	11827.4	11379.4	10851.2	10532.6	11416.7	10321.4	10453.6	8340.37	8797.92	10379.4	6610.13	8125.59	10333.5	8999.03	8960.6	7122.83	8789.33	11003	11360.2	11467.8	10932.7	6067.26
772.51515 ± 2.2 POS	17418.2	17923.8	18741.5	21335.4	26170.9	22510.3	19104.1	17270.6	17582.1	18952.7	22719.9	21707.7	25458.3	21040.1	22697.6	23776	20965.3	23257	21426.2	22737.7	22185.1	24433.8	16763.1	17761.3	18544.2	20358	22687.8	22467	18059.3	16938.8	15968.2	18571	21540.3	19510.1	24886.1	22137.9	20112.2	21780.7	20291.6	21157.6	20149.6	22449.3	21531.8	22719.3	13882.9	17196.2	15447.9	19147.1	19219.1
772.51855 ± 2.2 POS	31836.8	31371.3	32969.6	39828.4	40754.4	38819	33216	31097.8	30835.3	33082.9	37818	37791.6	34153.6	35150.6	39457.2	29261	29238.9	39571.5	34286.9	37597.1	29015.6	39555.8	32602.1	32741.2	35239.9	38208.7	35572.9	39670	34055.7	31347.1	30268.5	33626.6	35845	34868.5	36783.6	35007.3	35921.7	29630.1	30301.2	36961.3	32838.9	35447.7	29482.4	36162.9	20222.8	22500.7	19738.9	26273	20924.4
772.52621 ± 2.6 POS	520092	527213	551661	647571	753296	665420	562114	514649	516906	557460	666295	646358	696565	617448	673788	631794	583310	685922	625405	666306	604822	708638	518842	539487	568582	624120	654943	675073	551204	513408	488575	561860	636353	590638	702607	643255	607778	596162	579374	634794	594072	651028	593828	659873	380242	462495	411053	527977	487674
772.53301 ± 2.6 POS	37351	37934.9	39587.4	46406.7	54380.9	47839.8	40425	36959.5	37111.2	40711.2	47880.3	46406.2	50342.5	44473.6	48972.3	45839.9	42292.8	50637.8	45139.7	50334.8	44754.2	53152.6	37609.1	38780.1	40790.4	44851.7	47439.8	49329	39623.9	36867.9	35078.5	41264.4	46471.9	42961.2	51625.8	47370.8	44075.9	43515.2	42068.8	45821.7	43026.6	47766.9	43680.2	49078.5	27483	33432.8	29683.8	38154.5	36203.2
772.53726 ± 2.2 POS	15482.8	15710.4	16388.1	19262.7	22561.7	19806	16800.9	15336.7	15416.8	16610.8	19878.4	19257.6	20993.6	19047.1	20072.8	19182	17574.6	20493.9	18694.3	21027.5	18254.7	21952	15408.3	16077.4	16924.7	18581.8	19716	20567.6	16417.4	15283.8	14495.6	16756.3	19076.2	18371.6	22013.8	19400.6	18115.5	18553.9	17479.5	19281.4	17816.5	20066.1	18023.5	20608	11392.6	13934.6	12351.2	15877.8	14904.7
772.54066 ± 2.2 POS	8477.06	8598.05	9018.61	10515.8	12322.7	10860.4	9111.69	8356.64	8440.63	9080.52	10876.6	10589.2	11423	10350.2	11026.5	10444	9592.23	11307	10236.8	11068.9	10054.2	11706.7	8378.21	8814.62	9249.64	10184	10741.6	11050.8	8970.16	8370.04	7903.73	9232.75	10428.8	9932.54	11576	10624.6	9946.84	9861.1	9556.48	10379.5	9734.32	10710	9834.8	10898.4	6212.91	7609.96	6790.41	8667.9	8139.93
772.54492 ± 2.2 POS	5146.24	5235.77	5592.03	6583.01	7889.24	6808.62	5573.8	4962.27	5055.8	5522.45	6894.64	6637.78	7311.31	6391.85	6966.13	6648.26	6078.26	7090.35	6478.23	7382.79	6349.35	7516.06	5133.54	5439.22	5789.29	6388.06	6821.66	6995.17	5580.24	5158.28	4814.37	5691.4	6587.95	6154.44	7507.55	6769.44	6256.49	6347.39	6502.24	6569.17	6203.59	6890.09	6278.28	7050.34	3463.72	4629.07	4064.5	5416.44	5192.99
772.54832 ± 2.5 POS	2879.26	2938.31	3215.83	4231.62	5313.07	4440.71	3473.52	2527.46	2632.01	3263.38	4557.09	4411.54	4890.37	4206.58	4624.14	4435.19	4104.14	4730.54	4266.93	5213.82	4224.44	5029.54	3150.6	3491.21	3648.13	4211.15	4503.57	4654.54	3536.55	3117.33	2719.68	3643.23	4407.29	4006.18	5076.17	4602.99	4163.16	4312.34	4127.64	4385.25	4120.28	4645.03	4234.04	4730.57	1634.78	2747.79	2240.38	3471.52	3344.33
772.55214 ± 2.2 POS	976.345	1115.4	1202.19	2210.94	3629.76	2556.54	1667.49	890.278	815.731	1311.91	2859.41	2547.26	3288.5	2544.78	2804.23	3052.21	2571.5	2973.13	2719.75	3147.13	2797.95	3347.08	1481.68	1813.99	1833.38	2592.36	3124.36	3009.74	1770.82	1414.16	1003.88	1844.07	2966.43	2405.47	3539.11	3178.51	2598.3	2996.84	2840.47	2862.49	2748.98	3171.23	2914.3	3189.37	478.468	1353.1	871.886	1994.63	2080.86
772.55555 ± 2.2 POS	341.309	387.756	409.729	1211.77	2681.45	1430.2	742.726	347.971	261.61	529.393	1909.13	1426.61	2471.07	1501.71	1765.78	2129.73	1555.76	1997.29	1752.3	2012.26	1833.12	2373.57	693.546	832.801	833.659	1519.94	2283.29	1948.25	751.121	581.523	334.703	932.325	2061.17	1460.5	2754.35	2306.76	1729.42	2157.37	1774.7	1914.54	1723.5	2322.98	2045.82	2361.11	179.591	602.333	271.864	1045.22	1304.44
772.56235 ± 3.6 POS	10936.2	9719.9	11673.8	12849.1	11825.2	14157.5	11223.7	11782.4	10713.8	10638.1	14523.7	12792	12959	11700.3	14742.6	10149.3	10237.1	13813.3	11600	12244.7	10429.3	12900	10464.3	10261.6	10552	11465.1	9596.16	12408.5	11112.3	10797	10070.7	10205	11908.9	10341.2	10460.5	9165.96	11948.2	8385.95	9058.18	12317.8	9967.93	11215.9	9104.07	11125	9788.95	9924.53	9838.51	11026.9	8451.98
772.56703 ± 2.4 POS	0	0	0	1.86334	15.4728	1.82812	0	0	3.39046	7.4772	8.85226	0	20.5888	9.09412	3.90262	0	4.69715	4.79509	8.5521	20.1263	9.14628	19.7979	5.38556	34.2366	0	3.9486	19.957	7.43538	0	0.936982	18.9461	8.37873	4.78269	6.31475	24.7764	4.21394	10.1907	18.2616	8.99995	10.8732	0.781061	10.2098	2.23702	35.4813	0	0	0	0	4.51253
772.57213 ± 2.6 POS	3302.51	2774.4	3774.38	4556.33	4648.34	5073.26	3614.47	3450.76	3161.21	3240.34	5263.02	4604.38	4873.01	4273.8	5380.93	3821.06	3647.97	5131.3	4198.34	4555.39	3763.26	4884.63	3436.1	3539.03	3601.16	4192.73	3743.35	4599.9	3820.77	3525.72	3088	3480.86	4442.79	3696.36	4240.38	3626.83	4362.27	3249.59	3363.85	4516.85	3716.72	4318.27	3424.98	4243.01	2766.88	3235	2932.14	3754.1	2670.17
772.57979 ± 3.3 POS	5377.68	2884.69	5613.04	6608.88	4876.62	6917.04	4437.05	5346.17	3773.63	2975.8	7614.64	6019.16	5755.9	4580.28	7777.02	4070.19	4519.16	7194.13	4871.42	6035.73	3460.7	6104.32	2994.06	2066.43	2740.49	3415.99	2316.35	3390.23	2544.23	3023.11	1894.16	1666.58	4166.9	2980.75	2662.97	1949.1	3949.41	2107.38	2435.28	4377.07	2240.31	3047.77	1465.94	3163.25	3678.97	2776.35	3607.16	4250.26	2422.14
772.58702 ± 2.6 POS	3946.01	3287.33	3239.86	2825.96	3326.24	3227.59	4105.14	3161.98	3259.04	4042.83	3527.39	3774.03	3367.88	4082.26	3351.5	3344.83	3801.55	2988.66	3974.28	3676	3547.49	3613.71	3010.73	2117.7	1920.12	2597.07	2358.92	2174.67	3087.06	2718.53	2483.41	3294.49	2351.43	2894.82	2166.8	2440.52	2491.14	1791.77	2228.55	1800.33	2764.37	2566.27	2309.41	2273.37	5396.18	3829.46	4177.15	4337.31	3432.01
772.62274 ± 2.6 POS	556.316	482.517	120.87	353.276	505.94	567.595	823.429	709.631	318.841	707.093	751.756	556.932	599.807	1157.37	537.801	432.611	458.209	729.06	590.765	787.507	361.672	407.553	1301.54	810.326	327.593	719.024	1705.3	829.561	767.633	1107.72	930.776	619.851	930.226	889.932	200.507	428.814	754.372	152.035	186.436	879.706	470.314	546.494	336.827	689.61	2470.58	1419.18	842.682	1554.17	1839.05
773.49266 ± 2.6 POS	0	0	2.21599	1.71937	7.40556	2.18371	0	0	0	1.67516	3.02801	0	13.8111	6.1064	1.72731	2.75913	7.67715	3.61093	1.58409	2.051	4.26317	7.84151	0	0	0	2.62146	4.94202	2.59027	0	0	0	0	4.26666	1.54725	31.9893	2.69332	1.01864	9.55881	3.19508	15.4883	1.38629	7.55603	4.52516	35.3011	0	0	0	0	5.32535
773.49692 ± 2.5 POS	0	0	2.67346	9.47723	71.183	10.0806	2.44174	3.48257	2.10439	6.09447	26.9611	4.65211	67.384	21.761	22.4467	49.0405	2.39138	10.9219	14.9023	22.3784	16.2304	43.5482	3.05424	4.4978	3.54862	11.4744	90.058	21.7197	4.56687	2.10981	1.18837	0	38.8538	8.99467	173.964	56.1958	22.2728	69.2923	25.0961	52.7708	15.0902	93.8567	34.4199	128.553	0	0	0	9.49638	19.2512
773.50076 ± 2.5 POS	16.4037	11.9754	17.3877	148.752	729.757	171.868	78.7063	20.619	15.5175	38.3454	237.581	141.369	660.471	229.594	284.871	625.438	232.61	290.825	200.478	305.042	344.96	533.066	68.4641	79.0082	65.4572	188.222	658.279	326.723	62.7667	24.0431	23.3666	74.8916	417.789	191.68	883.159	562.152	284.933	658.917	365.075	397.62	296.459	612.161	501.173	753.756	12.6665	45.6724	18.664	130.652	202.495
773.50672 ± 3.9 POS	315.42	487.827	461.641	1014.25	2851.04	1407.02	801.125	411.986	416.014	542.672	1851.4	1229.23	2896.26	1610.09	1606.81	2446.18	1882.01	2008.7	1871.14	1932.67	2110.49	2527.84	745.633	1268.06	945.042	1397.4	2500.15	2008.84	1336.01	745.197	666.989	1107.45	2184.07	1355.12	3347.93	2511.46	1645.3	2454.59	2176.88	2034.02	2018.41	2594.09	2353.14	2802.89	318.118	1054.35	612.705	1254.45	1641.97
773.5144 ± 3.9 POS	8555.4	8950.03	9402.06	10374	13193.2	11292.1	9420.98	8486.08	8799.34	9292.99	11313.3	10846.4	13188.1	10580.8	11368.3	11419.2	10365.7	11814.4	10930.4	11521.9	10867.2	12642.2	8206.88	8933.92	9247.63	10368.9	12439.8	11912	9098.64	8435.12	7916.11	9415.05	11634.6	10292.7	13953.1	12276.8	10847.7	11501	10723.5	11594.5	11112.7	12520.4	11142.7	12850.9	6929.04	8728.98	7966.69	9721.22	9855.52
773.52037 ± 2.6 POS	15431.8	15531.6	16359.4	19547.2	22681.4	20072	16790.3	15168.5	15194	16502.9	20171	19537	20513.7	18587.8	20318.2	18589.6	17185.9	20894.6	18709.9	20055.7	17839.4	21341.1	15562.9	16282.6	17275.8	19007.7	19447.1	20380.5	16699	15445.6	14596.2	16974.9	19046.6	17841.9	20716.4	18999.2	18301.5	17342.4	16966.2	19148.9	17689.9	19214.8	17412.3	19500.4	11186.8	13627.7	12006	15613.3	14085
773.52719 ± 2.6 POS	216483	219807	230039	271229	318559	279083	235338	214509	215100	232540	280596	271913	295954	259926	283395	268471	245921	290221	263582	280715	256044	299295	215974	225765	238388	262188	277545	284333	230862	214603	203808	235482	268673	248360	300727	273485	255745	255037	245321	267950	251105	276502	253448	281414	157920	193857	171817	221838	206606
773.53657 ± 3.9 POS	18886.9	19290.4	20162.9	23711.9	28860.2	24660	20513.1	18768.7	18856.4	20250.6	24858.4	23924.4	27743.2	23272.1	25219.8	24371.8	21913.9	26114.3	23514.9	25714.4	23099.4	27375.5	18838.3	19814.8	20863.4	23226	26335	25864.7	20166.5	18808.4	17858.6	20762.3	24946.6	22580.1	29376.5	25801	23490.2	24231.3	22799.8	24750.6	23200.9	26434.6	23760.2	27068.7	13753.8	17127.6	15157.8	19909.9	19755.9
773.54424 ± 3.9 POS	3022.2	3158.82	3541.52	5054.86	7192.42	5516.58	3970.83	2746.67	2758.31	3463.31	5886.44	5391.33	6944.57	5251.79	5876.23	5944.73	5142.72	6181.82	5513.2	6136.5	5560.31	6806.28	3570.12	3999.12	4218.75	5283.49	6470.37	6169.97	4069.02	3562.31	2822.53	4257.12	6118.65	5107.33	7657.32	6536.13	5595.26	6190.55	5591.49	6030.07	5625.33	6710.32	5965.43	6855.63	1771.65	3174.58	2357.62	4318.03	4621.2
773.55191 ± 3.9 POS	64.4962	92.378	70.909	453.293	1703.12	563.03	191.452	61.3589	51.5081	147.205	881.147	462.152	1626.59	686.044	796.688	1374.72	645.103	1106.89	741.913	970.381	854.493	1368.04	164.159	210.597	198.515	596.049	1561.36	917.24	213.628	154.332	75.8022	279.275	1169.53	594.827	2134.58	1390.82	755.784	1453.36	968.291	1038.02	715.66	1478.35	1168.76	1739.64	32.6018	146.878	35.5231	385.251	531.474
773.55703 ± 2.6 POS	0	0	6.78819	19.5858	59.9252	13.4889	3.73243	1.39477	1.73034	1.92013	21.4659	4.01458	79.7196	20.9516	24.9242	62.3661	14.2057	26.2123	17.1267	43.4082	18.3015	55.6866	3.48704	2.97956	3.01569	18.9902	67.3295	30.462	2.56924	4.09031	2.20166	4.14877	27.7228	14.2109	127.747	44.4977	19.4642	49.8928	17.2605	52.2814	10.3495	72.241	23.6911	133.098	0	0	0	1.57101	8.97643
773.56172 ± 2.5 POS	4.00413	1.682	0	27.1258	125.99	44.9124	18.0913	0	7.63324	9.05071	49.3118	21.214	160.676	57.4808	46.8054	104.535	43.311	47.8541	29.5474	55.9762	67.6304	90.582	5.54955	10.1332	7.0573	32.9439	113.787	57.1086	7.46922	8.47536	6.68457	7.37427	88.4049	43.1951	301.143	113.232	57.2943	119.65	60.4746	103.081	61.5572	165.892	82.3381	243.64	0	3.48158	0	27.873	48.5454
773.56556 ± 2.5 POS	757.031	475.41	992.433	1640.73	1987.16	2185.37	1040.14	889.081	600.67	776.831	2595.19	1725.36	2453.8	1718.59	2585.16	1849.88	1474.84	2225.95	1625.92	1955.74	1589.97	2342.14	991.92	1041.8	990.871	1474.77	1509.19	1924.81	1198.25	1063.33	617.513	966.356	2050.57	1243.41	1888.16	1462.2	1830.52	1320.22	1301.66	2021.8	1425.51	2005.43	1435.12	1908.96	593.395	991.155	771.488	1458.7	1023.25
773.57323 ± 2.6 POS	78.1067	1.67693	59.5193	227.039	396.168	360.532	51.2233	85.2449	6.6881	26.1515	778.682	264.499	680.109	178.24	646.263	259.442	204.835	682.979	276.603	512.933	82.5107	511.28	79.3019	18.1081	22.2863	103.288	164.227	122.333	48.1353	40.5371	10.1147	17.8851	316.127	126.363	247.908	95.3876	281.589	91.5013	72.1921	361.659	47.1251	310.513	60.1134	324.591	38.8394	25.6048	27.265	111.097	53.0553
773.58176 ± 2.6 POS	31.0221	0	6.10226	39.85	20.3895	56.5906	3.69986	4.24905	1.99571	1.40107	181.656	54.2906	50.5632	6.32589	170.637	24.1458	3.72013	176.361	20.0547	114.751	1.56845	91.064	20.9072	0	1.70136	25.4851	5.79125	6.95601	16.304	2.77347	1.12368	0	70.7915	39.3016	13.4442	8.36955	57.2659	3.73013	4.07695	77.4648	2.97348	55.7081	2.69956	31.2868	0	0	0	7.098	0
773.58816 ± 2.6 POS	411.703	244.771	136.447	145.99	405.109	200.941	467.589	204.491	167.736	387.839	371.175	460.494	559.209	819.598	273.695	706.414	839.169	151.611	791.845	596.715	709.799	636.024	152.13	56.3589	51.3249	129.803	126.25	61.2187	126.856	121.061	162.414	174.822	97.2588	178.723	150.65	165.818	151.264	93.1754	113.608	62.5822	235.049	219.47	158.537	182.031	1563.56	577.6	758.697	1113.06	838.159
773.62483 ± 2.6 POS	25.6964	114.365	0	53.1909	17.4649	126.431	162.149	104.843	60.4551	114.751	78.1662	37.1978	152.283	219.795	51.8457	74.0864	32.248	145.517	131.276	88.9253	78.3138	86.2506	433.79	236.772	99.9391	182.16	590.476	271.783	217.96	302.09	272.579	156.579	265.979	258.076	30.869	100.959	169.774	26.4374	43.7368	271.009	142.24	102.582	116.699	191.982	279.203	266.537	24.2744	165.579	372.549
773.65255 ± 2.6 POS	1927.64	347.119	411.366	1776.82	2430.84	2632.81	1061.7	1022.58	265.876	1008.75	3526.76	2737.43	3071.5	1160.38	3408.07	585.559	1320.43	3366.37	2302.22	3021.88	968.84	3707.59	1936.57	532.902	443.089	2142	1543.84	2398.41	1209.38	1163.72	627.586	914.172	2761.33	1836.89	2559.72	1062.16	2459.6	295.312	911.229	2794.16	1908.44	2361.8	1097.45	2638.83	339.131	60.9157	59.2591	622.471	227.783
774.51239 ± 2.8 POS	10.019	1.6061	13.0427	83.882	417.836	86.8517	14.9325	2.05524	5.56183	16.1712	212.531	76.4426	334.255	100.2	207.042	182.462	77.767	253.627	68.7655	181.804	112.672	354.715	21.5325	47.6969	11.5773	87.5915	228.657	121.453	49.191	18.157	6.79164	33.6774	175.223	74.6004	393.378	199.674	113.442	216.914	132.898	172.115	118.562	245.937	174.542	331.183	5.97913	9.71304	0	31.6075	48.2739
774.5188 ± 3.3 POS	2512.83	2775.73	3068.9	4082.73	5364.99	4500.25	3326.46	2313.77	2598.42	3024.43	4607.69	4369.38	4791.72	4192.78	4561.14	4468.13	4144.86	4714.67	4406.78	4655.7	4328.61	4946.5	3166.86	3637.44	3717.38	4302.71	4610.15	4786.24	3767.89	3152.98	2708.54	3714.71	4491.2	4059.37	4894.72	4665.93	4194.7	4294.96	4283.81	4455.87	4377.81	4574.33	4316.25	4547.31	1744.32	2890.43	2296.24	3549.41	3124.09
774.52521 ± 2.6 POS	32494.3	33162.8	35097.1	40636	41840.3	40621.2	35125.3	32147.5	32584.5	35107.6	39745.4	39442.8	33170.4	36283.6	39808.5	32490.2	32190.4	39378	35875.4	38518.3	32170	38435.9	31895.5	32891.9	35409	37553.4	30250.9	38068.5	33845.6	31607.7	30156	34095.2	33594.6	33769.7	24571.6	30038.4	33728.9	24838.4	29184.3	33286	30830.8	28866.4	26577	25454.8	22569.5	27154.2	24195.3	30389.7	22086
774.5329 ± 2.6 POS	42630.1	43787.2	46051.5	55783.8	67922.5	57868.2	47116.1	42340.7	42545.8	46563.6	58568.2	55952.9	63122.4	53763.7	59638.8	56140.8	50150.8	61164.1	54494.3	58709.3	52903.4	63761.9	43301.8	45453.3	48320.2	54163.1	58631	59316.8	46404.5	42819	40294.9	47406.4	56389.1	50883.5	65149.3	57234.8	53406.1	52756.2	49882.3	56514.1	51351.3	58312.2	52098.9	59594.9	30266.4	38132.7	33326.9	44684.7	40706.9
774.53974 ± 2.5 POS	3536.95	3624.82	3946.65	5093.27	6250.37	5232.13	4101.97	3277.81	3375.52	3900.38	5389.28	5121.8	5709.39	5005.68	5595.8	5105.97	4657.13	5831.16	4984.52	5612.85	5034.13	6074.8	3833.96	4106.98	4386.46	4974.12	5214.76	5504.5	4226.71	3791.86	3340.57	4396.63	5141.01	4702.38	5994.46	5355.75	4889.26	4853.34	4633.68	5195.78	4764.66	5269.85	4853.35	5515.21	2175.09	3201.28	2610.19	4032.29	3571.94
774.54359 ± 2.2 POS	153.286	192.572	241.804	782.582	2182.02	975.376	418.242	206.523	137.455	315.968	1434.46	869.148	1992.44	1069	1309.91	1672.6	1010.37	1452.8	1206.78	1644.95	1340.39	2050.92	413.357	448.419	489.186	1022.98	1787.76	1434.57	416.985	311.411	152.794	461.885	1551.78	1119.81	2192.16	1653.14	1201.97	1666.48	1185.69	1403.24	1082.66	1809.08	1489.78	1762.97	87.1675	237.592	75.5617	672.031	856.96
774.54701 ± 2.2 POS	12.1806	5.71131	13.6625	67.3816	368.223	80.6061	6.36667	11.121	9.64816	10.2444	141.49	44.6669	340.738	100.332	134.965	251.376	63.4525	211.746	77.3218	168.382	82.2666	235.291	17.3023	12.6532	13.4564	75.1756	364.892	139.741	9.86367	9.17508	4.59347	34.2966	186.138	79.6185	491.306	223.056	125.326	233.484	100.379	217.028	88.2232	322.106	145.137	465.997	0	2.83815	0	37.1556	29.9037
774.58334 ± 2.5 POS	4.55063	0	0	6.02539	40.9442	14.7532	2.43295	0	0	0	58.4609	21.221	95.573	42.2669	44.5771	96.4144	74.0927	57.1322	39.4933	43.4112	38.9415	47.1119	3.05177	11.2504	7.28976	17.6112	70.2939	19.6338	8.0996	8.79333	3.28086	3.68233	81.5215	22.5251	133.388	139.417	37.9306	139.245	93.8826	61.412	67.4314	113.264	107.006	139.001	18.0439	9.44832	23.6058	57.7478	135.864
774.58719 ± 2.5 POS	0	3.91013	2.37923	4.23961	12.539	1.77975	0	1.56962	0	6.89365	15.4591	5.23462	19.9656	27.3583	11.7202	10.3379	33.2054	0	6.14019	13.2424	17.4852	12.2081	6.56075	14.0458	24.2316	9.14855	13.4373	4.96574	13.7957	8.34698	3.69374	12.6331	45.2961	10.2896	26.418	104.511	20.2264	40.1388	43.5968	27.3026	26.003	33.3483	39.3862	52.3638	30.2185	15.1476	41.0967	14.1934	47.8112
774.59104 ± 2.5 POS	475.335	519.128	823.895	596.093	2039.74	772.576	775.614	497.439	389.328	736.358	1759.9	991.335	2240.67	2001.73	1170.89	2237.37	2382.9	1537.79	1973.11	1686.38	2186.19	1832	1119.38	1396.35	1614.17	1516.26	2435.12	1517.62	1488.6	1382.79	902.889	1788.68	2478.34	1874.27	2679.38	2917.69	1956.66	2608.04	2645.37	2158.47	2651.6	2528.51	2689.78	2541.95	1531.48	1454.39	1867.01	2206.4	2525.22
774.59489 ± 2.5 POS	5213.4	5221.66	6064.27	5063.05	6065.26	5337.36	5535.37	4883.07	5083.65	5766.92	6091.54	5760.17	6049.4	6424.79	5568.51	5940.92	6298.72	5897.48	6214.32	5824.31	6133.64	5924.51	5872.63	5955.7	6567.37	6007.92	6265.07	5935.47	6254.59	6130.36	5817.54	6595.26	6416.71	6205.63	6323.46	6991.36	6067	6141.99	6454.92	6212.37	6667.35	6257.23	6438.23	6271.45	6147.19	5853.59	6545.47	6368.74	6178.99
774.60215 ± 2.6 POS	72496.8	72803.1	82916.7	70287.4	83563.3	72779.7	75904.8	71081.4	72572.9	80508.5	83288.1	78401.2	83561.6	88619.6	76200	81152.5	86373.2	80640.6	85046.5	79761.8	84165.9	81345.4	80647.4	80940.2	89128.2	82138.4	85695.4	80897.4	85048	83462.4	80387.7	90215.9	88343.7	84786.1	86984.5	96044.2	83135.7	83319.7	88078.1	84760.2	91498.5	85973.1	88091.8	85808.5	84552.8	79463.3	89220.7	88362.2	84958.7
774.60942 ± 2.5 POS	5088.93	5130.51	5958.49	4934.57	6082.09	5221.89	5418.93	4831.29	5056.1	5729.93	6028.88	5676.08	6120.06	6527.75	5555.66	5951.96	6312.05	6052.91	6178.87	6064.17	6273	6006.14	5847.75	5835.74	6446.31	5932.82	6288.76	5926.4	6132.29	6017.85	5736.49	6653.4	6502.97	6203.05	6536.54	7126	6106.23	6162.65	6471.52	6220.78	6716.46	6373.66	6539.48	6486.49	6135.29	5772.38	6498.32	6423.35	6287.61
774.61327 ± 2.2 POS	417.03	496.254	717.884	529.209	1938.64	634.063	726.504	434.901	298.138	643.284	1628.89	1024.91	2106.65	1970.83	1071.67	2140.58	2246.53	1396.65	1890.4	1746.14	2182.71	1919.01	1136.41	1325.23	1558.83	1484.05	2264.02	1489.05	1388.95	1347.33	851.193	1711.72	2357.55	1870.76	2528.99	2810.65	1854	2512.04	2549.66	2018.53	2556.8	2468.79	2570.81	2393.24	1376.94	1421.33	1938.64	2191.41	2465.92
774.61669 ± 2.2 POS	5.29358	0	6.88256	6.43992	35.849	2.59579	5.62391	5.7807	1.7835	13.0447	32.1669	7.88518	80.3546	158.525	17.2933	89.9704	98.16	57.302	55.3278	50.9187	78.9996	53.8575	18.8536	17.9271	24.9987	30.1288	151.608	31.3857	18.0605	30.4219	12.1406	39.3245	132.269	30.5682	252.388	396.729	79.9571	277.571	202.063	79.5556	151.93	206.489	231.232	232.764	31.7751	15.8345	49.5796	70.313	197.22
774.63849 ± 2.6 POS	64.8004	292.58	45.7588	165.036	88.7996	288.042	418.447	166.385	216.926	484.417	156.023	147.348	304.75	563.078	113.91	238.823	144.92	278.075	337.836	267.603	190.289	153.285	806.456	672.649	262.081	396.461	1280.02	601.982	518.038	609.842	794.074	524.129	495.662	680.336	82.0278	230.988	371.728	98.2404	103.313	550.792	361.511	280.391	272.444	324.266	557.66	794.337	284.5	571.219	1007.81
774.65773 ± 2.6 POS	89.9682	0	0	74.4542	270.046	213.311	30.8963	34.4547	0	33.1968	841.644	250.309	638.529	29.1096	662.392	11.1843	36.3168	657.069	168.56	534.851	29.0575	950.562	91.5871	21.2077	2.65576	181.721	104.062	161.516	18.7415	27.0969	81.2987	13.1322	485.429	93.2481	389.125	17.1037	319.327	3.38475	17.4137	479.331	89.5294	344.855	41.2603	542.817	14.7373	0	0	21.4951	4.32218
775.5211 ± 2.6 POS	4.47494	14.605	8.00851	77.7845	472.628	92.655	24.1404	17.6246	2.47479	14.235	161.442	94.9782	408.541	114.4	136.148	378.211	118.563	171.4	118.033	198.933	198.947	271.472	21.0447	28.3321	19.6307	109.275	391.654	175.724	38.5501	20.1749	1.87954	24.0866	238.063	98.9609	650.793	356.165	138.822	360.439	162.015	261.994	155.681	390.926	286.908	528.108	0	10.8462	4.02899	88.0412	94.8787
775.52838 ± 2.6 POS	13309	13680.6	14416.8	16802.7	18467.5	16819.5	14515.3	13370.2	13428.1	14473.2	16681.8	16209.3	16617.3	15319	17128.8	14746.9	13642.7	17216.2	14885.8	16392.6	14067.5	17366.2	12928.6	13355.5	14410.3	15394.1	15096.6	16307.1	13824.6	12795.7	12319.8	13763.1	14896.5	13927.7	16070.2	14412.9	14538	12856.5	12691.9	14950.1	13187.1	14734	12702.9	14999.9	9108.98	10950.8	9692.93	12313.9	10088.9
775.53695 ± 2.6 POS	4018.14	4217.76	4618.94	5433.89	5820.11	5364.03	4547.28	3933.94	4051.8	4381.69	5349.33	5229.68	5099.15	4831.13	5523.45	4619.02	4332.29	5503	4630.3	5142.71	4297.75	5450.48	3993.8	4312.6	4648.55	4839.64	4485.42	5183.04	4414.98	4047.92	3754.28	4295.27	4595.22	4326.79	4609.51	4408.02	4455.07	3959.14	3876.79	4631.06	4080.32	4510.79	3883.2	4248.19	2246.73	3220.73	2595.41	3772.75	2793.09
775.59395 ± 2.6 POS	0	2.07886	4.73324	0	7.88218	0	0	1.93606	0	3.91588	7.79872	0	15.3756	15.2962	1.73225	14.1996	15.2742	8.14032	11.3405	5.39424	5.02983	5.38641	4.28848	4.03169	6.50955	8.46965	25.7559	4.70449	1.14231	5.53873	2.87051	4.18235	22.4205	7.00511	67.7407	85.6748	9.40249	39.1883	25.3175	20.2276	21.569	33.3542	46.8173	39.7651	6.28224	0	7.93763	6.46094	44.8616
775.59824 ± 2.6 POS	526.488	594.392	1032.98	678.206	2259.65	815.892	929.174	552.632	533.151	831.25	1892.77	1235.73	2360.1	2228.73	1310.04	2375.23	2482.76	1687.82	2226.78	1857.98	2416.67	1997.5	1336.49	1594.06	1862.56	1737.6	2508.75	1688.12	1676.24	1648.42	1094.16	1965.82	2598.1	2077.69	2841.69	3099.42	2108.68	2755.87	2848.02	2328.07	2845.58	2693.46	2900.74	2714.38	1693.24	1679.67	2202.32	2352.85	2680.72
775.6051 ± 2.6 POS	31214.6	31411.5	35881.1	30028.3	35564.6	30973.4	32480.2	30638.9	31347.7	34778.6	35640	33398.3	35736.9	38282.8	32588.2	34603.9	37008.4	34611.8	36485.8	34092.9	35707.4	34845.5	34462.9	34589.8	38704.4	35111.4	36289.3	34267.2	36570.8	35993.4	34539.9	38842.7	37778.7	35987.8	37322.5	41377.6	35569.9	35334.7	37500.9	36254	39059.2	36640.2	37588.7	36509.9	36135.5	33813.3	38548.3	37882	35869.5
775.61238 ± 2.5 POS	723.502	800.895	1272.37	810.509	2432.21	1085.36	1086.04	716.774	670.376	1161.91	2219.06	1578.27	2562.51	2569.16	1575.99	2506.89	2693.64	1927.71	2410.96	2200.29	2610.44	2271.85	1622.25	1795.06	2149.71	2097.48	2625.08	1932.74	1950.61	1826.32	1309.07	2307.36	2788.57	2286.28	2914.86	3205.11	2343.43	2703.4	2879.37	2517.4	2916.23	2787.71	2863.66	2741.51	1912.11	1896.73	2518.12	2609.93	2756.14
775.61624 ± 2.5 POS	0	0	0	0	3.38882	0	0	2.22908	0	2.01834	2.70737	1.94266	11.0267	46.9885	1.57719	11.5893	14.2474	4.84431	3.97698	61.087	2.01564	70.9084	3.2833	1.38127	1.75069	3.01005	20.0771	26.0561	0	4.91792	0	0	16.8776	26.3501	46.7657	82.2094	9.14013	67.7935	29.0682	13.2994	20.4377	46.1454	47.1018	59.9175	0	3.40171	7.14147	9.46883	52.1179
775.6411 ± 2.6 POS	7.55452	48.2065	0	36.4959	0	52.2984	59.7215	18.5022	26.1505	71.2554	17.5618	4.85928	60.1895	106.561	28.3794	22.2788	3.4372	85.3614	93.3153	53.3691	27.0478	29.2045	297.404	201.276	83.5341	100.156	454.472	204.705	165.723	209.801	230.774	162.937	153.72	231.691	18.9034	52.5581	76.4896	25.1031	33.7306	187.53	119.502	75.0646	95.3609	105.179	19.8585	80.5596	0	22.1677	123.041
776.52986 ± 2.6 POS	1124.13	1193.91	1338.03	2246.18	2979.33	2381.22	1618.03	1075.81	982.127	1352.16	2528.21	2241.04	2606.25	2224.68	2554.77	2364.33	1933.23	2641.69	2111.94	2522.98	2003.11	2795.41	1279.62	1630.88	1668.17	2233.91	2257.95	2455.45	1557.36	1311.36	1007.95	1540.55	2258.63	1808.9	2527.27	2194.51	2079.24	1934.64	1803.18	2145.27	1818.4	2283.28	1886.27	2208.34	477.568	965.324	584.408	1418.28	1045.73
776.59345 ± 2.6 POS	42.5934	92.8261	29.9853	79.7941	102.583	53.3091	129.778	34.7548	87.9626	185.963	189.721	47.6392	220.449	275.392	99.7401	259.736	237.262	327.346	347.937	161.16	269.402	185.539	330.702	312.714	100.58	310.538	840.138	212.613	244.878	139.95	324.663	294.52	334.271	274.83	170.412	187.494	336.936	138.809	233.864	600.061	355.432	209.75	235.57	497.85	2492.46	2146.98	1302.94	2256.59	3059.95
776.60763 ± 2.6 POS	5899.4	6021.28	6865.4	5591.73	6077.31	5643.28	6150.21	5821.27	5970.91	6561.85	6266.23	6037.75	5875.72	6834.67	5814.51	5839.37	6352.67	6068.61	6266.48	5930.46	6031.16	5912.33	6371.24	6378.75	7185.31	6265.47	5993.55	5966.73	6748.1	6595.75	6496.82	7055.19	6321.75	6271.44	5858.99	6732.4	6118.39	5713.2	6151.21	6050.29	6415.51	5911.11	5975.03	5736.32	6528.62	6074.99	6919.83	6473.26	5608.79
776.61709 ± 2.6 POS	7772.74	6808.37	7551.04	8868.35	9489.17	9554.26	7353.62	7073.22	6550.37	7593.92	10200.3	9334.17	9458.1	8191.79	10741	6679.33	6940.66	11196.3	9772.83	11082.6	7012.19	11661	5985.75	5694.64	6118.19	6799.14	5855.2	7472.42	6409.11	5327.84	5207.21	6261.7	6942.1	6323.74	7340.59	6491.07	7156.95	4636.01	5536.65	7560.27	7380.16	7964.14	5577.78	7762.81	3188.71	3406.39	3089.64	4507.14	2961.93
776.6231 ± 2.6 POS	0	0	0	0	0	0	0	0	0	0	0	0	0	0	0	0	0	0	0	3.9409	0	17.897	0	0	0	0	0	1.3374	0	0	0	0	2.27493	4.35607	5.27853	0.782886	0	0	0	1.59743	0	3.58748	0	5.45334	0	0	0	0	0
777.4254 ± 2.6 POS	0	11.9866	0	0	4.83395	0	2.95495	0	0	4.37484	0	0	7.57031	0.992965	0	177.677	51.5458	0	6.10847	0	79.7018	0	0	62.5027	2.6949	1.1543	47.5161	2.11794	1.54822	6.72123	5.52968	9.25287	15.0281	0.867475	14.6058	21.09	1.52693	635.403	103.006	10.187	7.1536	9.92886	309.572	21.6126	15.0739	706.893	109.785	41.7677	535.529
777.59768 ± 2.6 POS	0	11.438	0	10.2515	5.73336	0	17.4456	2.92064	3.14129	10.0406	14.6514	0	29.6906	28.6941	3.3983	40.2129	22.4097	73.9373	52.4969	9.11739	38.9219	44.5951	46.4897	65.0502	14.098	59.6469	241.336	25.4852	38.9896	8.76528	56.5189	36.0107	63.1789	33.2459	19.5583	32.3512	49.8289	21.5357	37.0113	157.976	85.1048	35.2465	55.2886	104.831	387.859	437.806	116.021	370.222	876.436
777.62181 ± 2.6 POS	3332.66	2593.35	3202.94	4102.94	4559.57	4541.59	3258.43	2640.04	2374.9	3107.8	4859.53	4395	4488.01	3858.97	5073.34	3217.92	3221.61	5225.85	4623.86	5285.65	3326.93	5580.92	2447.49	2440.56	2413.16	3124.6	2836.16	3548.57	2800.51	1978.18	1732.26	2690.5	3286.35	2862.17	3586.96	3150.92	3343.75	2144.53	2587.08	3598.44	3603.27	3813.93	2697.97	3695.57	834.358	1070.66	850.869	1757.55	1055.96
778.45553 ± 2.6 POS	0	0	0	3.67581	0	0	0	0	0	0	0	0	0	0	3.14904	0	0	6.6192	0	10.9473	0	3.40398	4.76266	0	0	9.54998	2.68915	3.58654	0	0	0	0	0	0	0	0	5.41673	0	0	1.95069	0	7.72356	0	14.0536	15.917	0	0	13.7147	72.6791
778.55139 ± 2.6 POS	0	0	0	0	0	0	0	0	0	0	0	0	0	0	0	0	0	6.41716	0	0	0	0	2.89095	0	0	1.43737	15.446	0	0	0	0	0	4.26029	0	0	1.4467	0	1.744	0	9.41284	2.99447	1.71912	3.68589	2.16516	0	0	0	0	3.96715
778.60841 ± 2.6 POS	0	0	0	3.69604	0	0	0	0	0	0	0	0	0	5.24788	0	0	0	0	0	0	0	0	0	16.8593	0	8.64234	16.6303	3.27347	0	4.05255	20.1411	0	5.66324	0	0	0	15.2315	4.16406	0	4.68376	0	2.17318	2.3668	0	0	0	0	0	3.63158
778.62309 ± 2.6 POS	2.62391	0	0	3.50933	3.2789	0	0	0	0	0	15.4839	7.38189	4.18129	0	12.6758	0	0	24.546	13.9261	33.5328	0	55.4737	0	0	0	0	0	0	0	0	0	0	1.16747	0	4.72998	2.74138	1.43226	0	0	3.2976	2.12831	6.00279	0	8.47374	0	0	0	0	0
779.43991 ± 2.6 POS	3.66956	21.6992	0	6.87874	30.2329	12.5511	10.7061	2.22724	11.7825	34.5411	33.9928	0	55.343	51.796	3.86459	148.223	51.2603	11.5261	51.1866	27.9994	130.602	40.3433	44.1798	82.7299	42.9436	64.2395	414.11	58.9057	38.7336	29.4417	68.7726	63.8247	147.47	47.2127	74.8202	81.4503	26.2414	210.695	66.6847	142.621	101.192	68.5343	149.682	139.17	355.87	974.966	537.457	357.418	1772.97
780.44415 ± 2.6 POS	0	0	0	0	0	0	0	0	0	0	0	0	3.8694	0	0	0	0	0	0	0	3.73402	0	0	3.59597	0	0	29.7485	0	0	0	0	0	3.38748	0	0	3.29783	0	8.68896	0	2.82628	3.04696	0	8.30055	6.46592	7.24214	5.26565	0	11.4006	152.744
780.54658 ± 2.6 POS	12.941	32.3811	0	26.0577	15.4396	5.03492	0	2.26571	9.97728	7.4949	0	6.88908	43.3171	64.2473	4.58612	47.4758	39.7393	11.2705	45.0873	60.1083	96.8776	11.7475	14.5193	87.7403	14.106	42.8622	55.7238	18.3543	13.7491	29.3712	166.018	40.7336	36.2307	30.3752	51.8108	10.2095	79.3112	26.563	5.54607	22.4377	27.1658	51.0569	31.2092	47.8391	7.92196	82.703	47.7748	84.8519	267.848
780.55352 ± 2.6 POS	9556.92	9751.24	9783.36	8759.01	11033	10147.9	10419.5	9308.2	10617.8	10484.4	9741.72	10706.5	12111.9	13794.2	9411.7	11054.6	12276.9	8231.32	13720.4	12387.8	12247.5	11285.8	7365.74	8377.46	6826.91	7871.99	8521.81	7678.45	8595.12	8148.32	10199.7	9103.11	7731.96	7675.43	8766.52	8648.67	8109.47	7680.91	8116.06	6280.47	9578.9	8752.4	7866.53	8688.86	14347.2	14360.2	13660.1	15257.6	14793.2
780.5609 ± 2.6 POS	11.9838	23.4819	0	29.2793	16.1553	4.28038	0	0	11.0676	3.49444	0	4.35453	19.7664	50.5752	5.01669	8.37111	22.5755	18.5477	51.4517	42.451	72.421	18.8815	14.604	73.3411	9.28898	54.9217	47.6333	17.6388	9.50443	24.5242	158.117	53.7872	29.5708	18.3284	49.3226	7.92103	76.5868	16.8899	2.03697	24.269	22.4074	50.06	22.2665	41.3799	17.4467	39.155	15.2539	55.3125	133.499
781.5541 ± 2.6 POS	3433.86	3354.08	3716.97	2916.34	4194.33	3819.49	3930.32	3319.83	4001.31	4015.04	3685.88	4119.16	4431.99	5354.85	3451.29	4102.5	4647.7	2982.8	5163.72	4716.62	4575.96	4345.77	2148.02	2557.36	1751.18	2470.96	2999.46	2354.8	2997.24	2565.14	3333.2	3080.86	2679.34	2532.62	3100.29	3171.84	2682.63	2741.06	3013.52	1659.01	3525.94	3191.15	2764.86	3150.76	5612.1	5530.37	5254.61	5735.41	5316.37
781.56977 ± 2.6 POS	0	0	5.22449	0	3.73508	0	0	0	32.086	105.079	0	0	2.47819	0	0	0	0	0	0	0	0	1.32807	4.53586	32.1419	46.8899	13.0155	5.67223	7.8655	0	0	165.501	254.779	1.66094	19.626	0	10.1093	2.64402	7.25611	5.44249	6.20202	4.21686	0	2.76223	0	0	3.8464	24.9764	14.0464	0
781.61156 ± 2.6 POS	26.9628	4.40503	0	13.8682	339.281	105.804	13.0127	4.4817	3.71237	19.3911	435.277	213.743	939.292	39.0034	242.252	14.4865	54.8624	339.128	352.652	773.479	60.8667	820.749	124.195	61.7504	1.18068	115.586	400.339	286.269	38.7728	49.9921	122.306	22.5081	769.828	172.912	1248.19	82.9618	394.962	51.047	130.229	528.207	383.142	769.054	163.36	1135.93	6.85163	0	0	56.1058	62.9702
781.61939 ± 2.6 POS	17776.1	11010.5	11244	15475.6	20004.6	18969.5	13212.8	14483	12384.7	13765.6	22313.3	20909.6	23763.2	14231.2	20329.1	10101.7	13988.6	20979.2	20019.2	24275.2	13186.5	24693.4	17756.2	12546.1	10841.2	17232	17500.3	19388.3	14702.1	14719.9	14313.3	13582.5	22069.6	17015.8	25204.5	13693.1	19289.7	10388.8	14104.2	20691.9	18781.8	21248.2	14080.2	23637.2	10871.4	9039.09	7007.49	12589.8	10647.9
781.62592 ± 2.6 POS	32.2252	0	0	6.92923	273.127	70.4906	2.52159	3.3814	3.49413	24.0328	384.701	163.923	816.804	50.646	167.942	0	27.569	317.78	238.9	726.711	32.3338	738.6	108.781	59.5489	1.22694	96.4756	319.998	211.764	24.3206	39.7303	127.797	56.1275	684.87	132.108	1091.75	51.0721	305.933	22.277	95.0042	473.963	269.368	650.841	87.6867	994.031	6.54899	0	0	21.6711	23.9293
782.51188 ± 2.6 POS	428.563	282.439	210.316	384.146	686.211	493.934	376.662	460.946	284.475	441.82	617.014	750.797	698.648	590.496	377.638	1237.57	1453.18	416.468	591.722	668.367	885.088	875.862	214.64	141.947	87.2758	358.474	327.478	238.246	201.392	311.065	132.828	241.8	280.821	285.775	328.437	208.099	313.597	452.269	467.777	203.035	194.321	346.622	271.077	531.319	2620.54	1552.11	1915.68	2417.94	2161.92
782.52933 ± 2.5 POS	1.43317	1.96697	0	1.67254	4.92009	6.37052	0	1.41977	4.95268	8.18644	2.89894	0	14.6154	2.86859	3.58147	2.29379	8.5446	4.69799	7.14658	17.1426	4.92474	5.12615	5.16081	22.9649	0	7.00785	29.1097	12.5277	5.79977	5.48813	6.8468	7.14984	16.9195	13.5603	100.074	46.5927	16.8071	66.4487	35.2626	16.4984	17.963	36.4566	40.9861	34.1929	0	3.00261	0	5.84458	27.2425
782.53326 ± 2.5 POS	3.51954	6.48293	2.94991	3.27239	46.6129	6.75199	5.0582	6.35441	7.00694	13.4289	10.2089	7.02106	32.6917	36.8845	5.85597	30.2329	60.2247	18.1361	38.5439	43.0456	40.4045	28.3152	16.2354	53.0472	9.5581	27.9668	166.716	48.0942	37.4196	27.8403	25.3243	20.5626	80.6711	37.6211	273.263	243.561	71.6032	251.63	211.12	72.1407	158.939	138.269	136.607	148.378	0	38.8092	40.3789	76.6223	331.971
782.53718 ± 2.5 POS	13.125	17.9928	7.21687	12.1021	94.3448	18.5882	8.35374	13.4207	35.1264	18.5561	37.5774	30.2776	152.047	107.362	36.5654	111.154	111.452	47.7234	92.2088	106.624	115.889	58.8527	65.6413	151.708	31.2378	73.4229	467.343	142.32	83.2466	74.3884	79.6408	68.3196	193.045	92.4193	549.677	529.342	162.154	539.85	426.331	161.266	350.018	374.989	303.273	399.44	36.2659	99.8151	36.4492	151.411	492.184
782.54111 ± 2.5 POS	92.4387	75.692	91.9802	135.777	774.455	213.387	114.015	102.337	152.174	115.56	293.421	260.444	771.078	676.646	216.51	784.895	863.067	338.234	790.891	689.62	790.687	478.545	416.708	603.712	289.644	573.718	1721.29	733.836	531.033	498.543	420.146	515.217	1115.81	704.465	1693.49	1901.03	929.489	1810.42	1688.86	881.448	1467.46	1508.05	1431.76	1545.63	465.889	676.738	607.76	1092.02	2031.62
782.54722 ± 2.8 POS	4321.56	4462.54	4459.71	4067.6	5408.61	4361.64	4047.19	4301.66	4496.85	5048.27	4799.18	4944.62	4804.82	6144.92	3849.8	4307.4	5003.65	4918.34	5386.99	5610.2	4534.42	4548.05	5906.82	5469.25	5544.79	5893.18	7754.21	5719.99	5437.89	6618.68	6088.17	6049.13	6291.78	6139.84	5356	6081.26	5439.84	4755.38	5227.19	6007.95	5618.52	5941.52	4447.15	5927.17	7316.76	6807.18	6262.45	7059.23	6874.69
782.55202 ± 2.6 POS	4879.79	4397	5316.99	4855.23	5988.07	5359.58	5054.74	4310.55	4767.11	4730.73	5230.19	5508.89	5743.23	6195.62	4929.45	5383.57	5881.9	5102.18	6110.5	5845.74	5673.87	5326.32	6039.74	6013.94	5804.82	6016.16	6627.88	6218.2	6370.29	6079.93	5899.19	6176.51	6198.07	6099.3	6798.6	7000.15	6141.08	6563.11	6600.32	5983.97	6659.79	6471.84	6028.44	6386.12	6105.21	6115.26	6133.67	6779.06	7452
782.55682 ± 2.5 POS	9190.6	8585.15	9624.31	8949.32	11147.8	9741.56	9316.82	8596.28	9304.84	9106.97	9606.94	10122.8	10734.4	11508.5	9015.41	10363.9	11237.9	9477.1	11540.6	10980.3	10885.5	9923.05	11057	11108.1	10617	11162.2	13048.1	11618.5	11616.6	11157.4	11017.9	11424.9	11745.7	11484.9	12845.7	13441.2	11462	12520.7	12841.9	11201.7	12923.5	12248.3	11687.1	12104.4	11169.1	11394.3	11262.4	12382.9	13459.9
782.56074 ± 2.5 POS	21681.5	20165.3	22934.4	21084.5	23806.9	22368.4	21910.3	20276.3	21940	21287.6	21479.3	22734.7	22541	24892.5	20653	20750.3	22771.7	21020.4	24138.8	23621.5	21883.4	21518.1	25728.6	25237.2	24590.2	25154.9	26429.4	25768.2	26789.1	25540.9	25436	25602.7	25078.1	25057.8	26005	26504.2	25121.9	24041.4	25180.2	24555.1	25929.6	24850.6	22737.6	24620.6	24216.5	23474.7	23754.7	25154.8	24509.5
782.56816 ± 2.6 POS	305613	283395	321350	298170	353280	319612	309397	286143	308650	300605	310523	327837	337508	366497	295681	317280	347250	304194	362572	348015	336070	316017	364630	361226	348096	362015	402459	373414	381528	364241	360894	368725	371030	366186	396685	410645	366807	377654	391689	358243	398533	377085	356975	374289	355176	355460	355474	385172	398022
782.57514 ± 2.6 POS	21811.6	20332.8	23032.4	21316.1	25429.2	22890.3	22202.2	20241.8	22019.7	22185.6	22245.6	23497.4	24298.3	26916	21614.4	22984.1	25104.6	22889.8	26105.9	27071.3	24885.3	23721.9	26423.6	25922.6	24960	25944.2	29130	27942.3	27336.6	26077.7	25879	27918.5	27067.6	26682.9	29215.7	30302.4	26870.2	27536.9	28454.1	25902.6	28882.1	27664.2	26409	27969.1	25552.9	25703.2	25635.5	27813.8	29839.8
782.57951 ± 2.5 POS	9101.22	8470.58	9566.47	8849.01	10486.5	9509.85	9198	8556.19	9183.38	8980.62	9205.57	9738.43	10069	11333	8774.45	9517.23	10376.6	9052.2	10815.5	11308.7	10062.9	10295.1	10821.1	10744.1	10332.5	10750.3	12016.3	11426.4	11323.3	10822.3	10747.5	10966.3	11053	11604.7	12283.6	12298.8	10917.8	11792	11791.3	10773	11933.6	11810.4	10751.8	11647	10560.5	10578.7	10613	11477.4	11947.3
782.58343 ± 2.5 POS	4745.39	4294.15	5148.44	4712.02	5798.93	5136.43	4985.39	4148.38	4667.3	4671.52	5042.86	5322.62	5521.36	6042.41	4822.91	5237.44	5710.63	4972.1	5924.95	5867.2	5592.15	5258.69	5901.74	5894.81	5654.36	5883.4	6619.7	6175.61	6196.82	5910.78	5764.82	6104.44	6092.78	6018.14	6562.88	6808.24	6020.25	6258.56	6471.54	5889.09	6569.84	6240.9	5953.01	6214.33	5781.3	5850.17	5805.22	6308.37	6655.08
782.58736 ± 2.2 POS	2041.47	1642.69	2333.71	2051.34	3614.56	2688.86	2382.87	1543.55	1900.67	1914.01	2957.42	2969.2	3432.17	3743.02	2452.23	3300.49	3615.17	2640.51	3701.71	3655.96	3476.08	3177.89	3418.28	3462.36	3222.73	3638.27	4174.38	3751.26	3737.08	3426.37	3123.45	3592.07	3850.48	3782.11	4155.99	4301.28	3749.49	4010.28	4658.55	3675.85	4153.43	3969.91	3742.46	3974.86	3462.59	3511.44	3552.3	3963.75	4192.47
782.59085 ± 2.2 POS	488.698	356.344	476.4	506	1952.49	778.475	678.072	431.68	486.427	468.322	1028.38	970.097	1865.09	1835.55	797.006	1868.22	1977.28	1035.66	1961.61	2388.17	1880.57	1378.46	1427.3	1498.72	1169.18	1675.94	2656.65	1893.4	1725.99	1470.85	1119.92	1545.77	2296.71	1911.67	2771.23	2900.51	2047.19	2659.34	2681.34	1938.2	2612.92	2548.14	2405.46	2509.98	1515.68	1706.95	1718.82	2296.49	2829.89
782.59522 ± 2.2 POS	79.4585	58.0339	70.951	57.1546	463.983	127.748	79.6145	65.9028	123.875	67.274	159.286	159.68	513.653	464.236	139.393	416.086	489.049	171.892	438.368	478.464	474.678	266.169	289.276	411.937	188.386	388.901	1156.69	506.769	399.919	345.859	234.107	312.778	746.182	442.527	1268.99	1486.06	589.574	1405.69	1224.98	590.775	979.212	1018.45	962.246	1020.05	225.361	436.852	310.833	693.672	1384.68
782.59871 ± 2.2 POS	15.8324	12.1752	3.3941	12.5946	127.473	31.0009	20.5711	15.6375	18.4372	18.4434	39.3419	31.4808	135.068	120.571	32.2555	113.043	89.0056	49.228	107.176	118.198	121.816	78.2545	61.2511	151.731	23.821	83.5554	398.976	148.159	83.1604	69.9831	89.7152	47.583	201.514	110.169	546.98	524.981	188.81	553.781	408.719	144.857	318.74	357.659	340.934	385.402	33.0658	91.7365	80.0341	174.15	482.307
782.60307 ± 2.6 POS	0	4.40689	2.7073	3.15256	14.1195	4.31694	0	1.81738	10.179	9.8755	4.42721	5.14934	22.3446	27.6253	6.01588	12.7792	25.8531	18.4725	17.6271	62.216	23.0373	24.2457	24.3216	73.9085	5.17432	19.4836	93.5212	38.8051	24.7482	19.3089	23.0664	17.3159	40.0099	26.4692	156.92	123.294	65.549	158.754	112.174	51.2387	95.7136	103.912	77.1377	88.191	0	9.08798	6.62154	27.3559	129.441
782.62358 ± 2.6 POS	8329.84	5140.1	5383.87	7302.72	8859.56	8676.53	6157.87	6833.25	5708.03	6467.96	10035	9518.07	10194	6579.7	9193	4613.93	6314.4	9448.13	8903.02	10660.3	5873.78	10847.3	8174.48	5855.38	5238.08	7838.28	7536.23	8613.5	6934.22	6871.16	6700.06	6330.19	9493.55	7619.99	10536.7	6090.42	8494.81	4655.92	6205.49	8996.1	8145.36	9070.03	6126.01	9904.77	5036.06	4054.9	2855.21	5694.6	4638.58
783.54505 ± 2.6 POS	1.67473	2.29562	2.69036	0	10.0177	3.97083	0	1.69279	5.20959	5.268	4.0883	0	7.77655	4.41885	1.79727	0	14.8129	0	6.47698	7.98228	5.23806	1.69978	6.43204	23.0115	4.11906	4.34244	57.2545	14.7731	10.7207	5.12487	5.99044	4.93303	24.4532	9.9007	122.226	45.3622	17.2096	68.7753	33.7836	24.2703	30.4851	38.5471	17.6345	37.9243	0	5.81965	4.21698	14.9627	21.1652
783.55117 ± 2.8 POS	520.917	631.498	390.618	674.69	2183.58	982.809	676.21	670.662	565.034	771.421	1266.22	1279.13	1750.4	2154.82	761.776	1853.96	2139.08	1319.81	1927.46	1919.1	1788.04	1247.5	1914.22	1668.71	1514.31	2139.66	3645.61	2252.7	1781.1	2351.18	1477.91	1895.61	2717.49	2501.75	2508.18	2976.82	2170.68	2314.21	2576.16	2506	2550.61	2830.7	2029.47	2726.36	2844.94	2712.23	2436.63	3087.76	3673.07
783.55598 ± 2.6 POS	682.019	566.677	836.834	752.717	2266.89	1059.61	791.782	525.348	690.343	629.391	1360.39	1316.6	2074.75	2196.63	1074.73	1539.57	1946.64	1259.3	2117.77	1952.34	1771.46	1529.16	1802.33	1864.27	1573.12	2129.57	2594	2136.28	2124.84	1855.12	1508.3	1937.25	2468.04	2202.49	2495.78	2575.1	2205.43	2109.34	2314.18	2190.95	2407.32	2316.27	1814.85	2319.57	1999.29	2079.62	2062.71	2589.99	2362.54
783.56036 ± 2.6 POS	3154.14	2799.02	3648.06	3305.68	5001.13	4039.57	3478	2605.45	3193.85	3140.46	4186.58	4303.33	4865.1	5111.94	3777.45	4607.78	4981.67	4038.89	5129.37	4893.62	4819.86	4383.44	4716.59	4813.68	4566.34	5010.85	5929.87	5248.99	5113.05	4785.12	4496.35	4946.83	5370.88	5184.46	5954.94	6110.65	5211.23	5668.65	5780.05	5141.15	5835.18	5597.43	5313.66	5570.48	4777.77	4940.37	4936.71	5494.47	6085.82
783.56473 ± 2.6 POS	9133.73	8613.44	9886.66	9125.4	11860.6	10105.1	9457.5	8585.58	9425.07	9208.1	10128.2	10589.1	11471.1	12120	9422.86	10738.7	11665.5	9917.86	12086.9	11573.7	11343.4	10514.5	11601.1	11677	11126.8	11914.4	13740.6	12507.4	12256.6	11681.2	11433.3	12008.5	12635.4	12261.5	13730	14035	12333.8	13002.8	13352	12124.3	13533.8	12954.6	12226.5	12898.8	11582.8	11779.4	11734	12943.7	13587
783.57173 ± 2.6 POS	126756	118904	136676	126486	160649	138928	130317	118982	130644	127414	137533	144676	154034	165440	129378	143629	157499	134597	164099	157169	152237	141994	159748	159962	153155	162719	185552	169052	168475	160307	157463	163901	170013	165830	184139	189976	167160	174101	180210	163394	182713	173745	163368	172598	158156	160084	160183	175847	183044
783.57873 ± 2.6 POS	7507.76	6864.69	8777.23	8276.86	11420.4	9573.47	8330.06	6402.05	7547.63	7701.68	9424.19	9737.22	11012.1	11904.2	9184.43	10205.5	11140.8	9778.48	11606.7	11956.5	11008.3	10402.4	11164.5	11093	10592.3	11615.9	13471.4	12696.1	11775.2	11037.4	10568.8	11967.6	12427.2	12030.7	13671.3	14092.7	12363.5	12730	13100	11980.9	13237	12842.8	12037.9	12993.3	10566.1	10929.1	11014.6	12241.1	13199.6
783.5831 ± 2.5 POS	4173.36	3689.19	4428.18	4026.65	5221.34	4534.93	4175.29	3711.28	4055.45	4195.82	4652.79	4894.17	5072.54	5478.63	4313.73	4722.91	5127.98	4556.45	5317.98	5631.47	4963.68	5172.08	5172.21	5146.96	4939.47	5253.82	5878.54	5574.51	5453.53	5200.34	5020.1	5326.83	5480.23	5698.37	6042.3	5952.45	5358.65	5735.92	5757.45	5279.12	5813.03	5829.38	5303.58	5753.99	5215.7	5204.96	5187.91	5620.85	6111.3
783.58704 ± 2.5 POS	696.108	533.449	765.157	765.054	2456.66	1174.16	882.996	565.689	709.899	676.483	1478.94	1510.2	2359.7	2319.35	1209.03	2255.35	2479.79	1423.09	2429.37	2294.21	2282	1792.02	1837.81	1883.01	1524.81	2124.84	3035.97	2409.06	2142.35	1842.54	1456.71	2017.38	2730.58	2397.32	3122.79	3221.39	2479.19	2967.36	3048.56	2417.34	3044.75	2911.47	2756.94	2926.94	1836.99	2043.66	2058.52	2682.75	3122.09
783.59142 ± 2.2 POS	50.532	41.0837	30.9126	64.5937	444.817	129.037	77.0504	52.958	99.1836	59.7487	128.385	119.475	472.857	373.989	143.159	385.634	440.107	180.846	419.431	737.713	444.773	311.963	239.116	346.256	141.4	325.279	1093.99	456.917	307.834	283.116	232.502	288.741	693.904	402.287	1253.95	1337.57	550.501	1258.71	1314.8	529.275	892.031	956.273	868.612	1012.92	149.887	314.18	235.718	585.04	1154.89
783.59492 ± 2.5 POS	1.85755	2.2156	2.88378	3.68009	31.9433	10.3114	2.39598	6.25652	7.27181	20.3588	14.6771	10.202	57.6908	47.5073	10.197	30.8599	54.3237	28.8734	36.6145	153.563	36.7508	35.3848	26.8889	79.5476	10.3254	26.4233	172.805	68.606	31.9493	22.8163	28.8185	25.8298	80.2284	52.5129	285.843	198.956	77.7421	242.31	153.568	72.5385	107.288	161.384	112.099	168.512	0	25.0735	6.64035	47.9531	194.068
783.59885 ± 2.5 POS	1.45475	0	0	0	3.08097	3.76144	0	1.7222	5.73683	5.51669	2.53311	2.02807	3.54226	9.37692	2.32637	0	5.6928	9.08869	5.36269	48.7554	6.01674	15.873	5.04522	9.7661	0	4.07172	17.3818	17.2174	4.21954	3.87312	4.50394	8.67347	5.82705	14.3869	52.3564	16.2312	11.2917	22.2238	38.8147	9.87439	14.6655	18.3171	16.4524	24.271	0	0	0	2.93248	19.7314
783.62685 ± 2.6 POS	313.564	12.8147	24.151	184.84	946.807	548.964	75.0715	99.3114	48.514	89.2275	1132.49	805.849	1544.2	258.721	760.053	68.4215	303.628	1006.83	971.466	1485.36	255.75	1599.66	572.668	140.739	46.4764	552.721	814.375	753.687	275.164	241.141	194.495	150.507	1317.8	519.101	1670.56	336.656	849.656	186.972	397.43	1115.59	821.722	1279.59	390.61	1501.52	125.729	28.2116	4.30456	252.494	185.096
784.24513 ± 2.6 POS	95.178	370.873	130.572	791.33	99.1845	250.972	7.0524	0	140.617	35.2831	0	0	18.3583	62.9478	29.293	0	7.4457	58.3472	32.9216	203.862	348.431	6.82122	158.571	889.043	335.57	597.039	653.081	72.2204	192.499	285.394	1342.27	354.77	253.262	344.148	98.1965	9.02784	288.55	152.723	6.11573	208.54	20.4336	215.637	257.646	205.269	0	73.1482	60.4796	19.6621	0
784.51779 ± 2.6 POS	5.26254	2.02911	0	3.44067	12.3318	2.0444	0	0	0	6.80805	1.85211	4.49572	11.0605	1.30872	1.99396	67.5376	42.9203	0	4.46215	7.79428	66.286	4.4748	5.60982	0	0	2.45954	3.34436	1.76127	0	1.18427	1.7725	1.49703	1.09733	1.25474	2.677	0	0.958696	39.9969	25.4941	3.2382	4.71807	15.7576	37.3768	2.6098	19.7061	3.35586	7.42363	5.66329	57.1053
784.52481 ± 2.6 POS	13967	13746.9	13174.2	10871.1	12308.9	12034	13099.1	13167.6	14344.6	15385.5	12512.9	14227.6	12182.7	10951.2	11133.7	15860.9	15565.2	11818.8	12772.9	12922.7	16038.3	12188.8	12467.9	11303.3	11938	10831.3	11280	10530.3	11722.5	12166.4	12293.4	13395	11101	12886.2	10216.9	9098.1	10233.1	12350.2	12733.7	10135.8	10792.2	11576	13106.1	10674.1	18054.3	15942.1	16333.7	14800.5	15452.1
784.54586 ± 2.5 POS	0	1.92441	0	3.58507	0	0	0	0	0	0	0	0	0	0	0	0	0	0	0	2.20171	0	0	0	10.8017	0	21.9378	88.2951	6.07885	1.50638	6.00496	6.39858	2.39329	10.8695	2.25238	0	7.88197	0	5.70211	7.4915	7.34885	7.37682	13.2525	2.44478	37.9217	0	0	0	0	12.8318
784.54981 ± 2.5 POS	0	0	0	0	0	3.72096	0	0	1.835	2.39348	0	0	1.69631	0.253065	0	0	1.74202	0	1.82195	2.59887	0	0	0	30.0306	0	10.801	104.183	17.9327	9.19131	13.9595	14.6958	0	16.7714	19.0204	5.75644	4.88767	2.5487	8.35074	8.55864	13.6259	8.64895	13.338	1.92095	14.8341	0	5.09161	0	0	7.18629
784.55463 ± 2.6 POS	1.49775	61.0953	0	7.32494	54.6099	26.3695	15.7915	9.07124	26.7721	50.8202	27.4126	8.72517	124.558	164.77	14.9723	263.642	144.011	54.9888	98.6286	68.0116	117.57	43.055	119.586	299.857	61.6553	137.348	545.027	176.46	161.55	167.57	253.351	139.186	235.603	208.92	242.336	347.305	139.641	561.237	256.522	219.176	205.254	236.749	293.743	239.58	44.331	523.008	51.2699	119.548	757.725
784.5634 ± 3.4 POS	8566.91	14372.3	10164.8	8422.47	11198.6	10505.3	11470.1	10030.6	12419.2	13399.1	9928.79	10899.4	10930.3	12756.6	8761.15	13619.1	12668.3	10620	10910.2	10820.4	11854.8	8635.71	11157.5	16406.5	12479.6	11438.2	15185	13181.2	13548.9	13896.8	15594.4	13940.7	12679.9	13876.8	10908.6	13451	11273.8	13788.6	12612	11706.1	12011.7	12030.1	12793.8	10660.9	12178.4	19628.1	13300.1	13261.2	15575.6
784.57349 ± 2.6 POS	18167.7	17986.9	20261.2	17452.4	23201.1	18713.8	18629	17804.3	19657.3	19102.5	19413	20327.7	21469	24468.6	17484.8	21647	23472.7	18692.9	23833.6	22177.5	22841.6	19853.4	22351.4	24098.2	22292.3	22919.8	28601.8	23237.8	24345.9	23549.2	23815.3	24577.3	25319.1	23529.7	25640.8	30013.1	23775.4	28600.6	28187.5	23059.3	27970.7	24647.9	25679.3	24187.9	25107.9	26416.7	26270.6	29208.9	31524.8
784.58621 ± 8.9 POS	33904.3	24308.5	25691.5	35505.3	46337.4	41792.3	29671.4	27344	26477	28464.8	41150.6	44824.3	48663.4	38569.2	42680.7	30923.8	35161.5	42769.4	51830.8	59459.8	36244.7	53816.6	29816.7	24085.9	21707.3	32410.6	34827.3	36504	27517.5	24754.1	24581.4	28368.3	36203.6	35726.6	46513.3	34944.7	38046.6	27109.3	31867	35877.2	42501.3	47140.8	30748.7	46483.9	29295.8	21190.4	18669.9	32428.2	27856.6
784.5963 ± 2.6 POS	7.07146	2.12322	0	10.1453	29.9509	11.8091	1.12138	10.0649	5.78969	5.63869	11.3514	38.1959	31.8794	25.9904	26.222	2.4099	19.2587	11.8528	64.8136	143.12	21.1094	56.2283	2.97605	12.6748	0.682887	4.41512	14.963	22.0361	2.44056	2.28415	42.0391	10.2917	14.6371	22.2797	121.041	15.0323	47.6844	18.8625	14.4912	22.7746	38.0903	75.9554	6.90251	80.7373	6.00364	1.44631	1.39696	19.8773	13.7955
785.24905 ± 2.6 POS	39.752	164.715	42.7102	318.989	35.1626	94.2532	0	0	50.2471	13.9681	0	0	9.73839	28.7376	11.9368	0	0	19.594	5.52838	70.6331	127.021	3.72241	55.9697	366.024	131.832	248.382	222.503	25.3892	77.5661	111.619	530.053	125.554	109.607	139.131	28.6666	2.78857	95.8316	56.7913	1.62552	68.6674	4.76177	80.5205	103.985	82.857	0	25.0348	24.3964	0	0
785.4534 ± 2.6 POS	1604.06	2601.45	1941.34	996.339	3967.77	1810.21	2554.18	1609.41	2795.54	2756.96	2415.8	2470.12	2429.79	2318.38	1341.8	4128.39	3641.1	2744.74	4291.77	3766.07	4715.07	2887.11	3144.48	4941.64	4716.34	3366.45	4911.35	4406.28	5072.72	3906.24	4980.23	4270.98	4331.11	4569.84	4940.45	5423.63	3028.21	6300.29	5850.65	4383.84	6244.8	5115.23	7872.13	4517.57	756.173	2028.27	901.906	1587.35	2837.92
785.53077 ± 2.6 POS	6279.72	6219.99	5918.18	4825.43	5392.92	5355.95	5926.43	5781.79	6445.88	6897.29	5582.87	6289.28	5299.02	4859.74	4926	6724.69	6694.74	5258.11	5638.37	5687.51	6844.56	5357.33	5511.66	5016.91	5302.42	4851.36	4897.63	4643.16	5275.97	5426.25	5480.33	5907.97	4878.75	5692.14	4441.32	4026.03	4489.61	5233.36	5442.48	4490.61	4747.92	5014.28	5552.36	4611.89	7858.65	6948.43	7103.01	6457.67	6444.49
785.55935 ± 2.6 POS	0	0	0	0	0	0	0	0	0	0	0	0	0	1.32396	0	0	0	0	0	0	0	0	0	21.174	1.11074	4.75855	78.8421	5.62788	2.14702	3.52253	13.8751	0	16.7767	7.47597	0	9.62376	1.43108	8.76226	5.08983	0	2.27825	12.535	8.16567	12.9477	0	0	0	0	0
785.56726 ± 2.6 POS	3672.41	6522.18	4640.18	3594.92	5280.57	4774.22	5308.42	4213.38	5462.56	6030.92	4621.07	5008.84	5094.67	5912.23	3930.5	6303.47	5852.99	4917.84	5077.22	4997.46	5505.01	3918.25	5003.28	7536.38	5817.95	5346.98	7584.34	6054.1	6299.69	6459.9	7117.5	6442.86	5983.36	6425.29	5206.4	6223.85	5221.23	6225.25	5814.33	5416.23	5585.57	5531.03	5907.64	4978.24	5748.5	8965.49	6232.43	6203.91	7129.25
785.57737 ± 5 POS	657.477	682.287	1047.15	625.214	1401.78	600.354	766.298	692.057	844.445	692.167	958.863	879.446	1227.69	1612.24	650.978	1249.58	1410.93	862.979	1436.05	1296.13	1455.83	1008.43	1374.01	1684.2	1667.95	1419.64	2223.68	1343.3	1828.96	1674.52	1671.68	1635.05	1672.85	1289.73	1893.85	2052.89	1496.4	1964.36	1886.92	1390.67	1746.78	1603.38	1650.16	1657	1601.92	2096.82	2349.85	2102.54	2278.94
785.58881 ± 2.8 POS	13488.4	8920.89	9300.38	13145.7	16748.9	15346	12198.4	10766.5	10113.5	11262.9	14907.8	16344.6	17955.6	14388.3	15371.8	11833.7	13477.6	14924.3	19251.9	20713.3	13683.4	19048.9	12194.1	9059.91	8266.69	12477.9	13221.1	13661.3	11122.8	10154.7	9649.56	11309.2	13375.3	13671.7	17487	13255.2	14106.9	10596.4	12147.7	13337.1	15674.7	17232.1	11536.9	17056.2	12384.5	8829.05	8148.6	12553.1	10452.8
785.5954 ± 2.6 POS	7.67839	9.79476	3.777	26.0364	285.3	62.5607	6.71268	7.2254	19.1378	19.3012	103.324	87.9452	413.073	158.379	151.094	36.3244	74.7744	194.17	268.628	630.446	154.021	441.553	26.6353	28.3063	3.05189	31.39	196.609	125.649	10.1661	10.4287	54.6786	36.4597	146.055	51.0345	542.432	115.97	127.013	89.3139	86.9593	139.838	195.939	391.562	60.4273	479.244	0	4.14033	0	28.7402	34.0374
785.65477 ± 2.6 POS	447.757	524.828	297.036	564.689	441.573	1048.38	712.747	496.466	421.354	776.662	580.931	325.87	820.441	1060.04	389.382	505.936	495.518	645.371	732.831	422.351	514.912	547.683	1457.17	977.667	484.826	1013.21	1575.88	1261.23	598.273	997.468	1350.53	749.063	900.509	784.485	342.733	427.221	1051.85	220.177	273.088	1175.23	655.603	452.482	341.324	1134	4073.23	1653.87	2258.98	2486.01	2895.58
786.45733 ± 2.6 POS	86.9628	274.882	80.8856	27.8311	913.12	124.066	242.356	150.619	240.295	204.58	204.095	212.784	277.645	161.912	84.1369	1396.98	816.566	420.144	1110.41	836.928	1703.23	457.338	381.015	1484.98	1099.55	579.462	1892.66	1109.67	1451.14	840.52	1271.52	948.998	1346.74	1296.36	1912.06	2183.42	517.642	2735.54	2435.29	1305	2542.01	1939.36	3408.58	1513.44	14.2432	150.93	11.0784	105.133	559.546
786.4851 ± 2.6 POS	13.1369	9.69084	7.99784	2.91501	52.5408	32.433	21.2275	15.5441	0	11.0597	6.45279	69.9032	26.6045	33.9972	23.0803	46.9629	42.2484	16.8703	19.7001	36.8166	28.6526	85.0968	0.318756	1.08233	3.50248	7.29441	25.8299	16.9118	4.87111	8.78886	12.7465	4.03007	16.6399	13.4003	5.02708	23.4894	13.4472	5.27165	19.9508	12.1678	18.2477	30.5137	11.6255	28.2913	0	0	0	6.68239	18.8563
786.54283 ± 2.6 POS	9901.14	8089.32	8592.99	8318.34	9780.72	9297.7	8089	7905.79	8304.89	9784.07	9429.89	11232.2	8910.17	7342.06	9049	9087.56	8970.94	9905.38	9079.47	10320.1	9035.89	9913.17	8449.14	6962.71	7863.75	7616.08	7737.91	8374.38	7514.33	6994.51	6922.38	8385.41	8064.96	9196.48	8462.05	6765.7	7534.11	7393.96	8021.26	7919.98	7821.15	8938.66	7871.71	8052.85	6229.21	5831.41	5524.23	6107.24	5522.51
786.56179 ± 2.6 POS	0	29.0052	0	3.65621	2.04425	9.01202	0	3.59779	12.1998	29.4971	9.94871	0	26.7711	46.847	0	57.9049	5.19721	11.9721	22.358	12.7104	22.5997	18.0975	68.5471	164.863	28.8998	67.9032	258.966	112.888	86.3558	94.9581	126.933	65.5611	97.8424	98.2377	13.4794	80.3666	48.0894	43.9161	30.6258	81.4366	66.7606	58.3597	44.2301	57.3424	15.9104	146.214	12.1058	24.1826	131.536
786.57016 ± 2.6 POS	3.34982	140.448	0	3.86141	44.3135	82.6071	36.242	36.899	81.6613	130.911	51.4889	25.0598	87.6724	194.767	25.5146	179.142	102.669	57.498	81.4168	74.2483	84.4128	41.0856	195.42	307.538	78.7442	133.138	462.089	203.249	172.382	187.547	292.821	166.793	185.029	232.202	56.7138	136.46	101.163	127.554	98.3297	172.427	118.553	120.435	117.206	147.282	93.0702	580.613	132.683	176.039	473.909
786.57986 ± 3.4 POS	2675.84	3735.75	3281.83	3323.3	4305.82	4335.06	3416.2	2566.25	3057.82	3368.25	4139.88	4488.02	4476.14	3597.68	4510.64	4140.3	3535.54	4978.56	4234.35	4639.97	3820.85	3935.12	2601.95	3733.47	3406.82	3272.5	3477.51	4149.56	3365.75	2943.89	2877.5	3079.27	4058.84	3769.81	4543.41	4112.29	3869.75	3776.04	3325.97	4428.27	4009.83	4407.12	3992.07	3485	1115.84	1795.06	997.166	1771.84	1579.43
786.59088 ± 6.2 POS	6837.52	4739.96	4383.18	6223.14	6614.42	6585.03	6312.53	5554.27	4507.46	5178.9	6498.71	7143.33	7039.96	7127.01	6616.39	4847.73	5534.81	6646.27	7328.33	7424.79	5097.12	7137.6	6164.94	4579.91	3999.79	6117.66	5843.9	5661.52	5439.24	5187.14	4777.86	5075.09	5732.15	5815.7	5891.32	5312.77	6308.38	3835.56	4254.85	5882.65	6099.37	6278.17	3958.59	5983.82	9245.4	5306.55	5522.84	7662.55	6278.5
786.6019 ± 2.6 POS	72665.6	54325.3	49419.4	61853.6	53125.4	60063.6	68040.2	62752.3	52079.3	58099.1	58061.9	64233.1	60132.5	66964.9	61064.9	46814.6	54249.6	56899.8	61446.4	58328.1	46765	57672.4	66808.1	48631.2	44807.7	62213.2	54479.2	52862.1	56788.4	57346.6	54914.4	53999.4	53175.7	59394.7	50779	49876.1	61398.7	37558	41509.3	54504.1	55391.1	55743	37345.9	53689.1	102524	61308.7	66896.4	83789.5	71292.4
786.6094 ± 2.5 POS	5092.51	3329.12	2816.61	4201.51	3852.69	4225.27	4818.1	4015.82	2846.64	3924.45	4185.83	4627.72	4409.64	4963.36	4469.47	3426.25	3992.39	4353.37	4509.02	4477.04	3451.14	4399.3	4872.58	3001.86	2605.29	4528.04	4034.02	3861.88	4093.51	3961.57	3268	3846.55	3932.26	4390.86	3877.8	3790.78	4545.68	2710.1	3067.91	3995.51	4130.92	4189.03	2710.58	4120.87	7486.64	4466.2	4903.39	6162.83	5324.93
786.61337 ± 2.5 POS	526.706	121.162	69.5281	341.462	322.948	243.306	397.138	275.234	74.5227	102.598	418.403	423.432	763.657	863.021	507.058	288.396	420.35	381.267	632.569	751.253	232.512	665.461	469.526	302.039	113.743	492.032	521.659	281.956	189.218	303.945	339.672	180.779	389.409	439.967	490.72	378.368	656.056	232.92	144.017	417.877	476.922	754.014	143.482	590.971	2477.8	401.379	546.264	1848.64	1637.3
786.61733 ± 2.5 POS	4.74141	10.5487	0	5.45855	5.19514	10.3179	0	12.3471	0	15.8865	12.3509	26.2713	27.6947	26.1978	22.4965	3.22719	14.2971	6.94827	36.5365	47.4631	44.0863	31.3073	22.0234	99.4866	13.3119	64.1695	42.9188	16.326	7.17477	25.739	96.8808	46.4405	26.2321	26.9151	17.6258	18.2832	63.7797	24.1033	8.26579	66.1726	39.7184	35.6732	27.1027	36.6418	205.302	21.1928	28.2445	91.6001	93.2041
786.65746 ± 2.6 POS	87.3862	134.24	55.6249	88.5844	33.6905	313.704	158.13	92.5917	64.6551	218.004	121.518	21.3862	238.785	309.306	61.017	137.682	59.1363	153.493	201.296	78.334	113.245	132.535	462.373	335.49	150.496	251.789	499.612	374.624	143.134	249.867	459.024	225.446	232.989	195.002	33.8377	91.7998	262.523	52.9546	59.4264	329.252	169.797	80.4724	98.136	277.025	951.411	273.882	366.342	388.387	602.029
787.46649 ± 2.6 POS	1338.45	3166.01	1204	1488.69	3078.56	1996.91	2114.27	1310.02	2205.21	1862.67	2203.92	1953.26	2443.11	2462.55	1627.27	4018.9	3640.26	2449.45	2834.75	2007.2	3454.52	2338.41	2188.92	4127.46	2340.32	2659.26	3466.25	2779.17	3011.06	2139.81	2788.05	3125.48	2749.15	2540.5	3017.61	3515.69	2142.98	4463.75	3814.6	2833.3	3409.92	3077.11	3881.43	3026.35	1678.66	3696.6	1790.12	2665.74	3329.08
787.54381 ± 2.6 POS	3657.53	2574.58	2830.59	2841.53	3865.72	3495.27	2751.98	2214.42	2647.4	3542.81	3622.5	4432.61	3330.91	2527.41	3439.49	3548.61	3560.3	3813.74	3483.25	4039.54	3484.02	3892.55	3035.46	2411.8	2721.66	2727.86	2783.22	3122.75	2584.04	2185.32	2055.14	3045.93	2989.38	3493.16	3175.3	2472.88	2721.39	2883.63	3149.97	2887.54	2983.95	3417.83	3042.49	2963.6	1565.84	1547.66	1357.52	1741.99	1656.6
787.58049 ± 2.6 POS	100.879	314.362	113.543	199.625	814.55	520.504	256.78	80.8397	196.618	244.588	689.722	692.541	1048.48	451.281	673.446	928.324	368.338	1117.64	739.746	983.225	637.787	579.874	82.8782	250.658	205.738	221.965	477.921	538.414	243.343	124.166	104.456	111.606	722.878	456.258	1094.24	723.443	477.801	683.586	341.968	889.071	600.706	974.09	844.203	500.656	14.0957	39.4357	4.22851	33.6945	11.6636
787.59596 ± 2.6 POS	633.76	198.703	73.4195	421.074	555.786	415.506	546.475	359.838	110.415	158.239	585.471	713.293	1058.44	999.154	707.292	547.135	584.158	580.145	932.252	874.526	358.483	783.238	589.213	339.61	136.07	663.496	732.656	323.811	244.096	369.019	366.255	253.455	559.667	559.485	727.164	582.304	968.173	303.842	222.43	581.175	686.98	925.07	209.735	815.417	2719.8	565.831	766.599	2194.65	1960
787.60303 ± 2.6 POS	31196.8	23318.9	21072.7	26520.7	22252.7	25423.7	28894.8	26916.4	22454.5	24982.3	24436.1	27321.2	25309.4	28591.7	25979.2	19647.2	22906.4	24011	26050.3	24776	19710.2	24467.2	28366.8	20821	19093.5	26422.9	22688.7	22119.8	24005.5	24325.6	23830.4	22818.5	22225.7	25003.9	20852.4	20585.9	26021	15357.9	17117	22876.4	23075.8	23281.3	15325.5	22318.1	44585.7	25965.6	28560	36271.4	30513.5
787.61055 ± 2.5 POS	997.82	258.892	147.799	643.063	646.449	567.848	813.99	489.852	161.359	227.417	781.423	921.988	1085.2	1327.55	867.649	494.772	707.991	630.062	1041.9	1049.77	387.002	907.1	826.468	387.062	166.074	829.669	750.204	419.398	372.312	513.832	459.439	340.324	653.574	748.646	733.324	598.292	1131.51	260.455	213.762	665.06	706.646	1058.32	195.154	879.77	3336.7	850.272	1141.43	2528.62	2160.84
787.61453 ± 2.5 POS	2.09918	8.63818	0	2.9561	0	4.84026	0	6.08345	0	9.58187	3.96099	7.0937	6.27205	6.66817	8.07609	5.87112	6.01431	8.83537	6.74182	17.3977	23.082	12.1418	6.96279	49.1138	8.26424	21.4878	13.0987	4.92897	3.58697	4.3122	55.392	26.6806	7.92743	6.9982	5.38186	3.996	22.9116	12.6368	1.10268	26.8987	16.3026	7.37741	8.48094	11.0598	4.763	4.89285	5.09247	26.4314	11.4028
787.66049 ± 2.6 POS	2.93103	26.7665	0	25.1096	4.27128	21.7052	3.99065	0	16.9175	0	3.21569	10.3871	0	8.3331	3.92663	0	0	0	28.9615	5.31834	7.66734	0	47.892	258.393	21.0233	46.8104	74.5965	11.4624	25.5427	47.5196	331.176	4.75948	47.2719	8.334	0	10.5674	137.28	30.729	0	88.1338	28.8024	6.99017	3.16524	8.14197	0	15.3204	0	20.1274	0
787.66801 ± 2.6 POS	1522.68	873.717	720.27	2215	1234.68	2267.09	909.007	612.805	793.355	860.411	1959.23	1585.52	1102.61	1098.54	1958.11	525.706	473.614	2421.5	1504.18	1712.66	815.81	1896.01	3145.35	4426.22	946.499	3333.71	2906.55	1868.52	1347.74	1920.85	6327.49	1132.09	2862.35	1841.57	1109.79	538.897	4734.07	769.248	291.916	4256.15	1383.76	1582.06	566.34	2261.33	3039.29	1028.28	1148.14	2615.3	1728.29
787.67552 ± 2.6 POS	2.86004	29.8857	13.4122	22.8102	7.64093	32.3785	8.48947	0	25.3984	0	4.1984	10.6217	0	8.63263	3.78015	5.70842	2.27	0	29.9217	7.31845	26.6487	0	52.0956	265.419	26.5187	46.218	82.4624	10.0135	25.3383	47.6863	369.518	8.09521	47.2982	10.0494	2.03661	12.5327	147.143	31.1087	0	95.1268	34.6056	6.63447	2.5435	5.90314	0	19.7534	0	19.4633	0
788.47248 ± 2.6 POS	46.4815	323.9	29.2922	38.0488	353.711	86.6986	174.132	27.4679	107.718	37.8558	97.2535	48.4731	194.925	187.05	64.6387	1178.34	694.575	209.48	250.826	93.5108	639.228	168.15	135.822	883.773	89.7181	200.631	846.282	219.277	285.886	104.774	213.115	243.217	268.44	160.934	500.313	741.787	137.824	1728.72	939.047	270.242	543.821	514.843	1188.92	523.339	87.9214	838	63.7249	214.831	831.333
788.4995 ± 2.6 POS	331.495	1836.01	1337.17	422.346	925.978	856.612	795.423	399.356	1908.17	1926.48	872.237	673.122	1496.53	2969.36	386.812	1370.15	1120.67	312.741	1018.15	486.068	1586.04	359.627	953.649	2109.46	1772.44	874.623	1791.9	963.369	714.958	1005.88	2569.9	2318.33	1287.36	1114.82	1579.07	2183.49	1028.09	1504.36	1051.55	673.239	831.312	733.185	1370.01	889.74	2506.5	4177.68	4754.79	1633.95	3005.51
788.59032 ± 2.2 POS	4.90267	4.72999	0	5.25443	11.5773	43.7293	3.06402	9.92852	9.65053	5.64432	6.68481	8.19701	50.0991	10.2885	23.7997	26.6211	31.5088	7.05875	72.8359	41.1635	12.1696	30.2872	27.5602	37.988	5.72621	19.5594	34.7197	28.4119	5.98604	10.3868	20.0072	5.31675	28.109	29.2998	42.5734	16.5944	83.8537	25.8918	29.927	41.2656	80.4617	90.0419	22.7383	74.0252	79.6317	11.3201	6.45568	25.8973	72.0761
788.59386 ± 2.5 POS	73.9305	21.6183	3.9498	33.1206	35.5607	126.224	84.1282	65.618	37.1607	35.4826	107.399	61.6689	189.253	98.7905	102.513	87.8644	88.7661	91.4761	283.19	173.402	53.8732	107.194	151.403	118.313	35.4775	87.3999	168.629	140.896	76.7527	95.0284	99.781	64.9265	108.452	150.409	155.813	98.4975	280.127	83.8497	92.5305	143.918	326.659	341.436	70.2268	316.984	674.576	119.195	140.927	155.926	271.895
788.59785 ± 2.5 POS	677.021	219.699	144.031	367.987	532.521	716.368	676.539	376.161	215.219	358.105	843.448	760.28	992.709	723.474	803.624	570.842	818.849	669.445	1371.79	1175	505.151	931.695	1124.54	399.229	323.167	840.995	1020.23	924.584	608.044	590.709	440.068	481.298	1025.98	1230.98	1281.66	853.847	1548.82	513.185	831.914	1260.31	1775.25	1727.3	570.105	1734.72	2517.64	858.239	1174.47	1481.66	1928.97
788.60228 ± 2.6 POS	3476.52	1701.35	1912.86	2443.79	2489.22	3003.72	3201.08	2331.52	1469.62	2024.54	3066.13	3251.51	3090.1	2971.41	3023.97	1989.07	2805.41	2844.21	3622.23	3280.34	2256.47	3066.5	3962.36	1967.47	2430.44	3337.38	3043.34	3368.8	3300.42	2881.76	2123.69	2639.68	3219.45	3695.21	3048.52	2749.01	3744.67	1778.38	2623.98	3503.91	3708.78	3509.5	2137.63	3485.83	5212.16	2971.96	3746.6	3873.95	3555.76
788.60671 ± 2.2 POS	8107.72	6011.39	6120.65	6739.78	5630.53	7099.77	7463.38	6985.22	5891.64	6469.24	6560.87	7061.03	6344.14	6800.49	6801.03	4859.31	5855.72	6464.4	7289.74	6853.83	5075.34	6412.19	8111.91	5609.17	6018.84	6978.05	6024.71	6796.78	6917	6673.57	6436.17	6255.56	6267.68	7214.69	5958.84	5494.28	7388.68	4235.88	5210.74	6757.45	7074.7	6758.23	4640.51	6658.43	10604.1	6581.1	7449.96	7888.94	7029.36
788.61026 ± 2.2 POS	11233.5	8968.39	9692.08	9305.92	7326.79	10051.9	10397.8	10204.7	9217.97	9635.31	8960.15	9452.74	8080.05	8338.28	9007.48	6339.05	7819.92	8772.3	9836.54	9341.85	6902.02	8501.49	11676.1	8452.28	9585.06	9258.34	8062.98	10047.9	10323.6	9577.67	9527.62	9298.31	8684.54	10048	8291.43	7292.79	10201.5	6142.88	7775.38	9854.66	10113.8	9402.79	7013.59	9595.58	11758.8	8697.38	9773.52	8262.95	8322.43
788.61735 ± 2.6 POS	205401	154440	165255	169722	147578	187781	189796	179229	155246	165961	175091	183990	169894	168993	178238	127911	156980	170717	198121	185662	137258	172427	216588	151481	167032	183031	166130	188963	185963	176659	171182	169303	173112	197872	167867	150281	204921	117886	148375	190391	201629	191206	132118	190425	264142	170381	197292	195122	189992
788.62533 ± 2.2 POS	14927.6	11244.4	12018.4	12358.5	10785.8	13621.9	13824.9	13055.6	11310.4	12505.4	12716	13346.3	12397.7	12397.9	13174.7	9412.04	11517.4	13040.1	14418.1	14302.1	10334.2	13043.6	15884.9	11051.3	12135.3	13304.3	12166.1	13932.4	13542.6	12842.1	12462	12762.1	12730.8	14589.2	12511.3	11260.7	15177.7	8748.59	10934.3	13939	14741.1	14090.9	9858.05	14317.9	19223.1	12481.8	14412.6	14286.4	14002.5
788.62887 ± 2.2 POS	6171.5	4370.85	4868.44	5061.46	4425.31	5661.6	5699.13	5208.6	4165.12	4760.99	5275.13	5544.16	5123.41	5542.05	5352.31	3900.57	4795.63	5160.35	6010.13	6228.34	4183.34	5427.99	6538.69	4510.96	5005.97	5538.94	5046	5874.33	5589.9	5312.61	5051.82	5061.21	5238.37	6094.47	5258.3	4583.57	6175.6	3678.76	4530.07	5836.97	6120.73	6031.86	4106.67	5951.15	7969.74	5147.14	5946.24	5925.98	6256.83
788.6333 ± 2.5 POS	2473.62	935.197	1136.54	1571.76	1824.26	2228.84	2165.14	1477.65	905.724	1203.67	2348.41	2431.91	2520.28	2143.08	2286.33	1327.35	2090.12	2241.93	3032.26	2715.74	1529.29	2622.08	3271.57	1237.56	1645.43	2594.88	2472.65	2794.36	2440.69	2098.62	1422.93	1866.88	2668.51	3223.98	2732.69	2253.34	3291.92	1353.9	2219.01	3007.02	3328.89	3135.29	1738.41	3199.21	4392.5	2082.03	3034.35	3179.08	3238.37
788.63729 ± 2.2 POS	455.199	158.656	77.5887	205.671	243.154	447.44	404.295	235.038	147.31	245.526	508.042	409.133	624.137	396.285	566.986	333.226	456.026	402.076	887.918	870.579	246.315	625.667	744.587	303.757	191.891	480.601	656.921	619.606	343.177	336.306	318.157	308.854	633.973	801.535	810.22	448.611	1147.58	284.475	627.813	864.321	1195.52	1280.04	278.289	1206.11	1973.6	508.619	700.053	845.335	1239.42
788.64084 ± 2.5 POS	43.8545	12.1557	2.93353	29.1403	22.301	113.71	68.1401	43.0003	32.6346	28.2097	60.7175	47.9159	114.354	67	67.267	70.1197	50.2296	94.6153	213.897	319.203	44.6413	106.687	122.434	93.1501	25.9146	50.7332	123.782	126.099	53.0692	64.3885	51.8738	53.9652	96.7592	111.487	105.841	54.8774	214.778	57.9555	114.91	122.963	213.644	240.335	38.5857	241.371	422.934	72.8866	86.2365	111.663	280.053
788.64482 ± 2.2 POS	2.3275	2.30175	0	4.91632	0	8.07315	7.56212	9.83868	12.7876	11.4073	3.87139	10.3975	32.4643	13.5921	15.5754	9.26143	12.1931	6.5796	41.249	37.5469	5.80659	23.543	16.195	27.0092	2.29675	4.98742	13.492	20.1279	6.05749	8.14115	7.57358	4.63074	14.1499	12.8869	15.0755	9.90014	33.8806	10.861	37.6965	17.5802	36.7391	34.6246	11.1609	31.2874	35.0328	11.4283	6.45832	12.9171	35.1883
788.64837 ± 2.2 POS	0	0	0	1.63625	0	3.83705	0	3.70768	0	3.37662	1.14402	4.43064	11.4496	6.88624	1.76722	2.98969	0.874635	4.64506	3.82001	30.7639	1.9904	10.1674	2.0655	1.9245	1.12797	0	3.06989	5.72735	0	1.46935	1.83598	3.32118	0.823451	6.93744	3.59974	0.903614	11.8864	0.852276	8.00271	4.9584	5.51208	11.2513	3.05592	8.0463	13.9581	0	0	0	12.973
788.6528 ± 2.6 POS	0	0	0	0	0	0	0	3.89305	3.55253	3.7373	0	0	3.40034	2.74481	1.61649	5.95058	1.69041	3.52348	0	17.2667	0	7.40526	3.02243	2.56994	0	0	41.8106	13.3398	3.20057	8.22201	7.62456	6.89963	11.5404	7.99472	2.6072	2.18597	6.14798	3.6623	6.95275	6.26523	6.05324	8.62626	7.6672	10.5935	0	0	0	0	7.08227
788.66477 ± 2.6 POS	105.309	81.5757	159.181	117.43	119.675	180.092	68.6321	57.8256	80.9584	69.7311	132.058	135.487	50.8586	118.59	84.8068	63.6109	33.0238	158.596	214.981	97.6992	81.781	30.4483	188.187	214.428	113.269	320.833	209.673	118.552	217.534	152.621	405.959	131.567	194.543	103.968	128.953	89.3226	321.308	58.3958	42.4256	263.33	176.378	79.0627	78.3382	140.603	37.7185	20.7184	65.9903	111.035	14.04
788.67319 ± 2.6 POS	276.176	337.307	308.85	593.794	236.711	665.981	277.046	125.449	281.283	296.809	313.699	306.987	199.067	387.206	294.328	139.983	76.4877	493.14	456.931	319.351	290.548	246.34	941.085	2010.48	393.13	987.054	998.745	462.882	485.102	692.634	3027.57	361.231	701.996	434.086	186.123	154.011	1544.08	299.3	55.8074	1211.06	437.424	266.758	160.131	433.276	786.453	230.388	234.707	462.916	342.469
789.47749 ± 2.6 POS	0	0	0	0	2.94678	0	0	0	0	0	0	0	2.69648	3.79624	0	48.2043	16.0114	0	5.40257	0.630083	30.0383	0	2.52089	21.7455	1.09997	4.55498	21.0844	7.88472	10.0967	0	1.85611	0	6.03249	4.00153	32.3051	94.111	3.00249	370.039	150.208	14.0046	61.2056	32.6198	322.595	25.7808	0	0	0	0	0
789.48504 ± 2.6 POS	5805.45	8765.34	7538.75	6035.98	8109.73	7417.37	7779.84	6358.16	8224.25	7174.5	7021.33	6552.99	7817.52	8038.1	5904.56	12325.4	11135.9	7741.32	9767.06	6816.48	11752.2	7069.91	7802.61	12925.3	10386.6	8585.76	11103.3	10845.5	11582.9	8457.81	10469.7	10159.3	9252.24	9124.82	11034.4	13570.5	7962.64	17269.5	15311.3	9723.94	13798.6	10993.8	17045.3	10622.3	5815.72	9401.34	7382.88	7157.55	8417.41
789.49259 ± 2.6 POS	0	0	0.903326	0	1.83815	2.27322	0	0	0	0	0	0	4.22646	1.12847	0	44.696	11.5796	0	7.76754	1.29473	30.4984	0	4.09527	20.5037	0.753668	4.6552	30.5071	9.7737	7.84711	0.933919	4.33327	4.21001	16.8044	1.17312	33.8254	83.4157	1.21959	381.712	104.02	24.1484	53.957	29.6155	280.068	18.2372	0	2.91235	0	0	8.78954
789.50236 ± 2.6 POS	28.3765	195.183	127.836	11.1531	48.7554	127.207	78.7502	17.8577	345.577	219.067	41.3904	30.4165	172.974	426.748	2.5148	205.99	107.073	16.4325	227.441	26.7788	285.214	19.1307	153.618	429.949	270.217	53.9964	351.637	83.7336	82.5625	123.407	604.53	324.567	127.008	128.386	119.363	195.982	69.3542	182.069	58.246	65.5183	122.835	42.0201	228.636	60.0097	179.896	831.307	1044.58	41.8361	412.133
789.60096 ± 2.6 POS	2.00457	2.27024	0	5.49696	7.23285	23.1166	0	14.962	13.7733	4.19385	11.2161	12.888	40.2993	9.81284	9.66569	7.62125	21.1642	4.73157	38.4734	32.608	17.291	25.246	24.4086	33.7416	5.49803	10.0769	17.0894	14.7385	12.0102	10.6527	16.0632	4.96002	20.8537	10.4166	13.1	11.5665	40.874	12.2479	22.0351	18.5901	73.6031	61.6889	13.3867	46.8086	94.2243	20.3858	2.88094	21.2762	61.7226
789.60541 ± 2.5 POS	121.537	40.4875	32.1023	43.4147	37.1003	157.453	150.818	83.9776	47.3886	69.6839	126.552	96.1735	196.975	119.587	122.317	81.3445	94.634	106.591	320.417	210.427	61.1678	119.462	204.507	144.02	58.2172	118.04	188.287	185.392	95.3214	105.735	155.185	90.4197	135.867	195.426	165.221	70.6587	356.81	76.6797	62.4151	210.494	273.546	291.367	64.9978	296.028	784.701	115.061	175.704	181.456	266.912
789.6094 ± 2.5 POS	1347.7	518.801	485.561	830.61	1051.88	1377.73	1272.72	733.668	444.644	671.398	1508.93	1457.08	1743.33	1317.03	1444.76	1026.41	1463.22	1249.14	2161.03	1932.02	973.477	1586.02	2042.29	732.242	777.775	1533.04	1727.03	1760.23	1276.63	1092.05	791.829	1021.91	1836.46	2165.94	2087.39	1558.24	2439.49	1048.78	1595.01	2159.4	2672.89	2567.33	1220.39	2622.62	3423.6	1387.47	2022.78	2252.05	2647.81
789.6134 ± 2.5 POS	6228.36	4418.39	5001.78	5168.69	4628.67	5877.36	5831.48	5262.4	4314.01	4766.29	5474.23	5735.6	5377.68	5260.36	5513.48	4047.91	4983.62	5313.35	6339.68	5899.33	4396.67	5411.65	6841.05	4757.42	5322.44	5792.26	5405.04	6103.02	5918.72	5537.6	5296.05	5391.91	5606.72	6408.34	5534.05	4911.08	6662.72	3928.83	4895.54	6213.74	6680.24	6328.75	4445.22	6297.25	8239.56	5369.47	6252.02	6073.78	6116.06
789.62095 ± 2.6 POS	95117.4	71214.1	76169.2	78764.7	68917.8	87700.7	88317.6	82660.7	71410	76286.6	81836	85982.2	80479.5	79120.8	83469.9	59412.7	73463.1	79584.4	93347.8	87333.1	63917.9	81072.4	100870	69952.1	77482.5	85508.2	78031.3	88715	86410.3	81918.6	79348.2	78665.1	81470.8	92993.2	79391.3	70510.3	96998.8	54941.5	69389.8	90071.9	95607.3	90947.9	61710.2	90436.3	124320	79292.1	92900.2	91840.2	89993.9
789.62806 ± 2.6 POS	7094.86	5225.98	5693	5831.31	5138.96	6508.86	6609.36	6126.37	5169.56	5829.38	6080.23	6390.35	5965.5	5966.56	6313.18	4474.56	5498.97	6199.98	6924.87	6850.79	4940.33	6227.45	7561.3	5221.31	5791.34	6372.76	5812.57	6679.54	6447.57	6098.48	5934.16	6080.91	6094.66	6985.67	6021.52	5378.89	7297.57	4169.3	5239.8	6748.95	7108.24	6820.14	4668.96	6900.81	9188.67	5975.23	6930.89	6840.64	6749.55
789.6325 ± 2.5 POS	1605.45	497.124	581.57	930.18	1076.65	1430.81	1312.07	844.124	515.878	667.163	1596.65	1509.83	1800.62	1511.35	1530.11	790.594	1407.13	1320.46	2233.16	2294	841.788	1787.62	2192.73	712.067	785.317	1661.22	1757.22	1877.11	1418.96	1175.82	803.753	1004.15	1952.73	2330.91	2168.87	1467.34	2559.21	893.833	1435.26	2258.74	2635.24	2623.17	1024.5	2655.81	3555.59	1311.33	2114.31	2323.63	2706.1
789.6365 ± 2.3 POS	80.2419	30.43	8.37057	25.5955	36.6964	139.318	110.095	47.6424	57.7646	48.2784	103.622	64.8943	172.488	79.5351	138.344	92.4639	113.426	117.304	318.607	261.567	83.3376	223.511	166.321	134.692	51.1234	89.1492	192.535	165.504	71.8964	80.8929	121.013	81.9035	142.267	213.399	188.424	99.6125	312.308	67.4951	83.2344	178.257	352.899	406.145	84.2776	389.058	694.742	120.977	137.945	169.862	311.701
789.64006 ± 2.3 POS	4.7107	0	0	1.80899	0	12.873	3.64086	9.35369	12.4592	10.5515	5.58197	10.8605	27.2344	18.0516	5.90785	12.4451	13.3826	8.5665	44.8386	48.0594	7.48211	23.4608	22.1467	25.6591	1.15463	7.57975	10.4048	21.9464	2.00421	7.40599	5.27068	8.07143	8.37498	16.3794	17.1821	5.87672	24.4688	8.81671	14.4966	13.0134	26.0029	24.0205	13.882	29.0345	19.0861	3.33788	0	3.33701	17.0022
789.67604 ± 2.6 POS	2.26709	46.091	21.97	48.1237	16.4491	35.7016	4.15374	0	26.9118	4.05839	0	23.3884	0	15.7391	6.95055	0	0	0	30.5872	14.217	19.6406	0	72.462	312.088	30.4439	73.8345	89.0842	16.6667	30.4034	60.1563	448.724	8.41009	59.8987	4.51989	0	14.2492	164.936	26.2203	0	89.3143	34.8484	7.65227	8.30372	8.96143	0	21.7765	7.68574	28.6851	0
790.4864 ± 2.6 POS	1096.61	3094.06	2359.66	1562.42	3146.13	2568.37	2763.16	1559.04	2812.01	2158.06	2520.9	2047.68	2986.88	3039.14	1589.44	4936.47	4611.93	2845.07	3914.9	2404.71	4695.55	2551.67	2902.64	5357.18	4263.23	3357.36	4325.89	4373.04	4781.01	3222.07	4184.22	4164.93	3679.17	3651.8	4202.99	5341.96	3061.62	6694.09	6107.9	3884.91	5531.9	4308.71	6673.29	4101.47	1642.61	3655.19	2711.95	2672.75	3264.84
790.51356 ± 2.6 POS	2020.37	774.912	1604.72	2701.51	2118.63	2820.36	1922.19	2379.18	933.176	905.827	2406.53	2800.89	1593.1	2875.94	2454.82	2366.35	2929.12	2427.23	2359.36	2430.2	2097.03	2978.93	3227.74	1455.48	2128.22	3478.36	2712.07	2725.96	2543.3	3184.37	1565	1363.28	2734.62	2980.31	1942.09	3008.28	3029.32	2425.32	2988.99	3017.53	2530.67	3096.51	2055.5	3318.06	2063.53	1183.66	1706.17	2098.27	2562.7
790.53493 ± 2.6 POS	94.67	23.6913	52.6196	402.556	119.904	581.631	44.1183	46.2624	57.2554	9.89169	64.6098	272.866	104.605	473.658	219.764	117.415	290.776	52.8401	174.319	206.708	139.605	377.751	203.244	109.882	60.1061	235.365	208.65	423.3	116.515	136.837	102.231	54.8335	113.597	192.158	228.725	331.828	347.944	217.219	343.115	136.899	199.47	278.782	94.649	356.643	8.56194	0	15.6121	133.345	63.9282
790.55096 ± 2.6 POS	0	0	0	0	3.41737	0	0	0	0	0	0	0	0	3.55835	0	2.77844	0	0	4.83739	5.76017	4.19888	3.51813	0	0	4.18908	5.89932	16.9481	0	3.5762	1.5886	0	3.37287	4.38196	3.30857	0	6.41233	6.31872	0	7.05137	9.58558	7.60488	5.54715	2.55973	10.5703	0	18.1947	0	0	47.8102
790.61108 ± 2.6 POS	0	1.9204	0	0	0	0	0	2.41511	0	1.98489	1.19026	2.34798	13.2345	0	0	2.86582	1.86244	0	4.28489	8.84288	0	3.48985	4.65982	3.07098	1.05395	0	1.54778	3.57305	0	0	0	0	1.38846	1.19082	2.06254	0.697692	4.5053	1.27179	1.58114	5.77619	6.8323	6.99295	2.17453	4.66909	13.3048	3.16561	0	0	2.9184
790.61554 ± 2.6 POS	81.9316	33.6279	2.86632	42.0969	46.7402	141.058	106.403	67.1182	68.8022	50.5471	104.481	113.869	215.165	91.3656	117.785	112.97	131.873	93.7584	349.692	239.244	102.27	134.699	170.302	134.882	43.9635	101.027	208.948	177.246	88.3239	100.76	116.654	83.1096	160.334	205.95	185.781	98.3297	384.398	84.0878	106.688	242.427	348.519	398.056	69.626	399.896	599.895	133.369	135.432	175.309	393.51
790.62266 ± 2.6 POS	18465.6	13861.5	14828.8	15085.7	12601.8	16750.5	17083.8	16226.1	13950.1	14810.2	15371.3	16385.1	15027.4	14924.3	15868.4	10689.3	13762.2	15047.4	18069.9	16739.2	11691.8	15188.1	19525	13400.4	14818.1	16235.4	14268.3	16730.7	16507.9	15719	15326.2	14916.1	15100.1	17658.3	14420.7	12674.6	18736.8	8860.76	12400.1	17023.1	18169.3	17039.8	10755.9	16979	24382.6	15124.8	17642.7	17376.4	16827.4
790.63023 ± 2.6 POS	60.2839	22.4686	5.08289	26.7812	9.27432	129.86	54.7341	48.9338	31.8844	35.497	80.6899	37.5663	124.564	116.44	124.763	73.3958	43.0238	153.117	248.374	270.07	70.5912	164.006	117.423	83.3811	22.2082	33.867	76.7939	148.579	45.548	59.342	101.949	79.4058	81.4467	92.9902	85.6783	43.7283	138.679	49.7613	35.9277	78.9706	145.072	142.934	56.4149	153.369	388.912	86.8018	95.4153	63.0106	226.402
791.49165 ± 2.6 POS	0	1.95801	0	0	4.49312	0	0	0	0	0	0	0	2.38787	0	0	62.5621	33.7632	5.22202	7.71063	0	33.3216	0	0	38.8039	5.18307	1.96842	38.6478	21.4687	16.0896	2.93786	6.55143	6.47569	2.76519	5.05506	12.5803	90.002	3.38761	322.604	127.209	12.9586	84.9675	10.8503	259.089	21.4681	0	3.56492	0	0	0
791.50057 ± 2.6 POS	0	2.1426	0	4.35152	15.3163	4.59635	2.67322	3.27975	3.36212	3.99052	12.4671	3.95521	18.1222	3.18242	4.21437	115.044	109.89	0	32.8729	6.35314	65.943	12.3935	4.81852	13.6165	1.02071	17.6857	40.9707	11.3325	22.2886	12.8016	17.9733	46.8872	45.1418	36.7725	48.4509	25.7736	13.3698	135.764	199.601	10.721	111.492	76.7758	233.684	90.237	463.28	431.603	136.188	445.227	617.182
791.51887 ± 2.6 POS	38.192	22.2415	76.2092	92.9825	46.4697	96.2037	29.701	63.3523	32.1897	22.3213	84.5076	140.77	48.5822	183.359	79.6569	149.941	253.104	110.79	75.0831	137.514	71.9939	235.657	157.308	30.6434	41.6508	281.413	238.068	132.655	88.4627	165.56	63.5321	18.1746	179.18	175.043	83.7964	358.747	229.831	229.136	342.592	212.829	162.319	442.535	117.657	580.734	42.5278	34.4442	39.6439	41.5979	231.853
791.6287 ± 2.6 POS	5525.6	4319.77	5332.12	5428.94	4981.28	5371.71	5308.82	4718.49	4187.08	4885.05	5085.6	5518.48	5264.59	5396.69	5792.6	3967.53	4157.36	5102.79	4937.13	5403.38	3937.85	5673.51	4409.91	3169.87	3967.42	4137.98	3612.78	4278.68	3983.46	3694.78	3178.47	3845.88	3798.92	4160.98	3717.21	3848.05	4385.48	2603.71	3199.48	4179.18	3910.41	4276.77	2866.66	4114.3	5519.62	4011.48	4745.36	5072.88	4510.93
792.53167 ± 2.6 POS	0	2.96253	0	8.99063	2.65441	8.5651	0	3.33011	0	0	2.6892	19.8719	15.7802	0	3.31267	4.03888	3.73983	0	0	2.84937	2.08238	17.7848	6.87989	3.6828	0	3.24365	10.0372	2.54261	7.4495	3.69115	2.70027	0	2.03537	1.59679	0	1.44543	27.7368	0	1.95631	15.9994	3.6481	0	0	13.6624	95.0438	0	0	71.665	137.075
792.55584 ± 2.6 POS	0	0	0	0	0	0	0	0	0	0	0	0	0	0	0	0	0	0	0	0	0	0	0	0	0	0	6.81524	0	0	0	0	0	0	0	0	0	0	0	0	0	2.00668	0	2.15096	0	0	0	0	0	6.76237
792.56031 ± 2.6 POS	0	5.61373	0	0	0	0	0	0	0	0	2.33785	0	13.2271	4.43586	0	17.8109	6.09222	28.9506	11.175	0	14.8624	10.5303	8.54346	19.5157	7.08977	9.16531	155.535	3.56718	2.01954	4.2276	12.341	12.3051	31.2813	3.64303	6.17023	16.7271	13.042	21.7206	14.1662	61.9541	39.2112	12.9148	33.742	83.5798	9.07792	100.278	5.84615	33.9482	329.045
792.56792 ± 2.6 POS	1448.21	2436.19	987.879	1447.9	2721.16	1550.73	2063.34	1655.07	1950.71	2749.27	2736	2071.37	2790.24	2898.93	1647.19	3420.95	3888.68	3911.05	3547.16	2440.42	3702.89	2439.64	3796.44	3886	3026.96	4031.62	7055.62	3311.79	3117.46	3447.77	4649.17	4368.78	4689.56	4424.43	3667.48	3787.25	4415.78	3890.14	4633.3	5947.45	4962.22	4148.11	4593.03	5498.07	11475.9	12579.9	9698.5	10664.2	15106.7
792.57553 ± 2.6 POS	0	2.78197	0	0	2.00234	0	0	0	0	0	0	0	10.0003	2.0162	0	10.8127	3.19398	17.3557	20.4568	0	9.61231	7.03338	3.00768	7.93823	2.97637	7.29665	92.6719	2.76714	0	4.36388	5.52889	9.06565	13.2647	1.66303	2.07615	7.43456	5.33046	14.2117	11.5516	36.5982	20.5781	12.455	23.7436	64.7079	6.46689	48.795	0	7.0671	100.73
792.58851 ± 1.4 POS	0	0	1.38621	1.22012	2.73168	1.18217	0	0	0	0	0	0	0	0	0	0	0	0	0.63517	3.69255	0.878036	3.44487	6.09585	11.6372	0.407849	8.37786	26.7412	4.26327	2.75652	4.0625	4.53425	0	8.88571	1.70218	0	6.95903	1.99005	1.12292	0.879386	7.972	3.76163	15.9419	4.9113	32.9149	0	0	0	5.756	13.6509
792.59075 ± 1.4 POS	13.1711	6.76233	4.15868	16.8085	15.5519	10.3147	14.2448	1.79193	4.89139	5.64191	3.16613	6.92897	0	15.6857	12.4143	6.58427	0	5.33612	41.4521	41.3848	8.09555	1.86156	110.251	113.516	32.0714	104.624	112.362	27.5318	102.685	89.1639	180.924	19.2135	78.3548	43.0342	14.8843	62.6961	170.363	9.88969	8.87267	148.34	98.1816	57.7888	20.5979	57.3143	0	3.73505	0	22.6535	0
792.63148 ± 2.6 POS	106.8	33.6353	143.152	200.894	517.754	264.336	114.747	30.6193	29.0497	61.2346	244.418	216.176	595.459	431.41	548.811	196.566	91.7351	306.7	186.185	458.307	99.4584	693.986	16.0025	0	16.8049	22.024	31.3016	28.9132	13.1959	7.90936	2.22186	5.35593	25.7676	18.0837	33.1321	62.811	48.3676	6.37507	1.66516	50.0698	15.9918	109.128	0	89.5326	93.1001	30.4665	140.605	277.116	228.307
793.5704 ± 2.6 POS	262.876	639.503	150.142	351.57	685.206	385.697	577.944	303.046	530.002	808.089	733.847	409.544	857.99	938.592	359.672	1060.83	1248.09	1300.81	1034.18	659.579	1146.58	621.014	943.072	1019.92	588.924	978.891	2457.4	761.314	701.018	742.593	1260.85	1219.92	1337.12	1210.05	1019.75	1004.01	1283.14	1126.72	1462.61	1925.95	1416.02	1214.84	1422.47	1795.39	4916.64	5366.42	4170.38	4564.52	6192.38
794.45172 ± 2.6 POS	2.15483	4.96511	0	0	0	0	0	0	0	0	0	0	0	0	0	70.6619	7.62639	0	2.39166	0	9.5956	4.45984	0	0	0	0	2.75314	0	0	0	0	0	0	0	0	0.969448	0	32.9378	3.17634	0	0	0	6.81492	2.2615	21.335	84.215	12.0612	20.5373	139.058
794.51154 ± 2.6 POS	2232.49	2929.6	2024.28	1129.62	2763.01	2999.94	2926.66	2492.54	3090.92	3043.62	2699.33	2484.57	3725.53	2001.64	2146.06	3961.38	3830.71	1676.52	3130.26	3446.5	3868.95	3111.16	353.67	685.639	340.89	235.999	716.849	1077.83	752.696	787.77	798.485	1066.67	847.381	931.166	1459.05	651.535	582.933	1718.69	1748.01	319.746	1117.4	1865.88	2127.77	1169.71	3083.53	3439.79	2855.76	2692.85	3322.59
794.54752 ± 2.6 POS	0	0	0	4.77068	0	0	0	2.13441	0	0	0	0	4.07473	2.56584	0	0	0	6.7696	0	8.92701	2.92545	20.1281	6.82858	0	0	12.389	9.51014	5.31469	2.0441	3.1737	0	0	1.97102	10.3999	0	3.3041	14.3035	0	1.93821	26.3927	7.57998	19.3604	0	58.2204	0	0	0	8.80116	26.3052
794.56686 ± 2.6 POS	0	2.19623	0	0	0	0	0	0	0	0	0	0	4.46864	1.18904	0	3.2339	0	7.11082	11.4793	0	5.65559	4.52847	0	7.10636	0	1.29018	78.0905	1.46812	3.88029	0	0	2.60392	19.1542	1.78474	0	0	10.02	9.36493	10.3338	22.7407	13.5292	10.2421	15.532	25.2196	37.7193	29.5534	0	10.8822	142.041
794.57541 ± 2.6 POS	0	6.82798	0	0	0	0	0	0	0	0	2.28263	0	0	5.1824	0	11.7727	3.99587	8.27264	13.3115	0	24.6915	3.4105	4.04126	30.6785	13.0304	11.3852	100.001	4.12496	8.38798	8.32596	17.1586	20.6555	27.727	9.85098	2.68689	6.6735	4.13899	7.70324	10.598	59.2955	44.2788	9.47909	39.6099	41.9907	26.0847	175.712	12.772	22.6015	155.923
794.58441 ± 2.6 POS	27.4599	41.5991	7.28114	74.0455	93.1881	82.2734	53.9904	2.97827	29.8436	51.173	60.9125	33.8462	91.6955	109.054	35.9692	218.355	93.1889	322.102	162.131	68.4526	143.42	83.4934	183.535	179.336	101.725	310.406	732.411	100.722	107.326	105.11	253.597	157.781	274.472	210.891	161.642	120.632	323.302	175.588	95.1996	499.228	196.167	153.193	169.223	328.559	669.228	783.929	449.121	976.847	1887.9
794.606 ± 2.8 POS	139.113	90.6671	58.9177	232.649	170.312	153.957	53.7436	86.5078	64.0633	29.6625	91.1635	71.7765	48.895	173.544	90.3125	67.2245	63.9669	205.339	219.142	223.911	104.276	106.309	1273.7	587.805	211.322	1090.6	1253.53	613.488	657.141	979.381	704.528	212.775	984.736	465.319	521.975	1049.12	1185.2	189.421	399.594	862.23	994.755	1033.42	205.822	793.94	84.382	163.664	48.8271	191.476	346.763
795.51353 ± 2.6 POS	49.832	98.6757	27.4589	5.02526	134.564	102	105.597	59.3766	151.927	187.082	117.513	71.1285	461.906	52.109	48.1867	845.834	463.86	15.1697	174.8	275.369	559.119	196.437	1.67966	11.7904	0.84188	0	4.94061	1.28587	2.52312	8.00954	25.8942	11.6499	2.92349	4.64252	17.7279	2.47917	26.8825	25.3153	22.4188	0	3.77191	16.9251	68.5947	12.9929	263.702	546.574	277.164	170.798	493.825
795.57891 ± 2.6 POS	240.273	803.411	242.787	336.925	1769.45	549.994	434.032	339.492	438.205	798.455	940.229	802.364	1689.24	513.209	775.354	2028.49	1032.83	671.836	1053.56	1102.07	1883.44	1559.44	213.173	1096.56	304.416	558.879	1416.05	466.626	359.918	350.539	853.218	387.763	587.264	578.372	1104.72	415.95	820.104	1401.79	688.387	624.82	711.22	1384.19	1956.59	1420.03	561.215	1490.43	606.661	1125.64	2083.01
795.58658 ± 2.6 POS	0	0	0	4.23248	0	0	0	0	0	4.65544	0	0	0	5.82507	0	7.37674	0	30.351	20.058	2.1521	3.88779	6.1237	5.92324	2.50476	5.60496	13.6736	83.8572	1.02538	0	3.15777	0	0	17.4625	2.56918	0	1.63361	6.61658	8.99544	3.18345	29.7948	9.5534	3.53627	2.5753	22.5101	23.9433	8.81568	3.86827	13.4209	49.4827
795.60823 ± 2.6 POS	16.0777	9.33828	0	25.4105	16.0952	27.2378	9.59784	0	7.15052	5.04668	6.74516	5.22702	0	17.7455	7.65436	7.49087	0	0	29.3642	20.8879	8.15326	2.50316	93.5033	126.085	18.0372	99.5042	89.4022	21.5239	66.879	60.4933	188.043	8.65495	41.8433	15.4787	9.15322	27.4141	124.378	12.8392	0	99.3415	59.1397	28.0073	12.5222	39.1913	0	4.29757	0	35.711	0
795.67408 ± 2.6 POS	0	2.23862	0	19.9202	2.79101	5.67741	0	3.24287	12.0728	6.50483	5.53207	0	36.5677	18.5671	10.9688	11.2273	0	62.8983	27.8667	11.299	15.7585	21.2037	103.377	23.4932	16.1706	21.1889	150.022	29.7902	13.2505	22.394	42.1954	21.8296	57.4729	23.5172	8.81617	18.1395	46.9791	6.75854	10.161	99.4468	66.3474	16.7739	45.0997	74.3748	182.901	63.4622	5.32633	12.672	80.602
796.46606 ± 2.6 POS	0	4.74394	0	0	0	0	0	0	0	0	0	0	0	0	0	11.5744	0	0	0	0	8.65139	0	0	0	0	0	5.29925	0	0	0	0	0	0	0.83137	0	0	0	20.136	1.52509	0	0	0	9.26767	0	0	0	0	0	0
796.50946 ± 2.6 POS	6.95384	6.03163	0	3.56821	14.0676	4.45057	9.59642	4.31456	5.44688	12.9699	3.16913	8.93385	22.6913	30.7787	3.88532	178.339	121.24	16.6338	49.5844	33.3245	150.022	30.8598	3.37288	16.44	6.45691	32.2996	15.7787	1.44875	6.34738	3.66942	43.7916	28.6843	14.791	18.2614	5.02546	6.46692	25.5457	13.5327	5.18839	7.57484	21.4699	16.3547	40.7321	28.5089	25.2242	148.862	53.1788	64.5243	212.565
796.51352 ± 2.6 POS	64.0988	216.017	72.8362	90.92	427.582	196.231	162.144	94.3726	113.716	180.29	263.89	216.008	1063.88	637.42	175.158	1710.76	1393.72	193.847	898.674	604.609	1447.73	695.757	33.9851	78.409	27.9191	114.255	132.214	45.8361	44.712	44.6253	136.111	76.9363	86.964	75.2673	251.758	233.265	108.055	562.658	296.65	74.0616	255.57	308.713	506.216	345.392	546.541	1148.07	878.236	930.137	1815.31
796.51804 ± 2.6 POS	2360.9	3831.27	2896.93	2219.36	4025.07	3386.84	3570.07	2742.58	3615.36	3715.34	3584.28	3652.29	4707.78	4652.09	3121.65	5517.13	5324.74	2812.79	4871.31	4085.57	5382.23	4229.88	1064.87	2355.42	1445.17	1877.5	2948.83	2161.86	1995.52	1916.83	2254.8	2625.31	2525.5	2484.26	3356.75	3520.72	2122.45	3901.87	3676.87	1545.9	3650.19	3384.89	4005.76	3422.02	4441.89	5307.78	4932.76	4929.41	5663.65
796.52573 ± 2.6 POS	47422.6	60417.5	51630.8	43646.9	57163.6	54127.8	56484.9	51788.5	59620.2	59613.9	53089	55023.9	66996.9	65790.8	48593.8	76883.9	74332.6	46717.1	69142.3	59574.9	74995.8	60968.9	32964.8	41578.1	36013.8	37813.2	42698.3	38789.1	39712.6	39104.2	45942.1	44443.8	39207	40689.7	46025.6	47141.3	37452.6	51067.6	48632.2	32740.8	49854.4	47129.3	52851.1	47708	65080.1	75203.2	69900.6	69999.7	78089.8
796.53341 ± 2.3 POS	2248.31	3676.01	2872.14	2085.23	3933.29	3305.22	3497.73	2646.71	3588.2	3695.89	3562	3549	4680.77	4567.96	3012.98	5439.05	5265.17	3004.56	4818.95	4392.76	5361.92	4465.11	985.706	2081.42	1259.18	1678.69	2686.75	1986.79	1784.19	1769.03	2001	2419.46	2402.82	2284.26	3236.44	3279.16	1919.45	3563.82	3383.12	1443.1	3362.94	3251.54	3651.74	3346.31	4387.13	5157.18	4836.9	4807.33	5442.15
796.53703 ± 2.3 POS	67.996	238.208	64.0198	96.8149	489.738	206.801	223.96	108.254	148.305	169.019	250.366	227.099	1031.84	790.198	192.629	1747.52	1387.6	187.187	942.746	712.054	1471.88	776.697	28.9614	94.0597	34.1657	118.412	152.957	37.8515	38.8158	41.2174	162.388	82.5085	102.642	110.741	314.755	279.47	105.896	636.807	303.622	69.9859	277.605	348.612	691.031	388.02	564.708	1201.18	903.826	1049	2026.61
796.54155 ± 2.6 POS	8.19361	0	0	7.46484	13.3207	6.56784	0	1.80754	3.93134	18.7978	2.87295	2.05669	42.5884	27.1934	14.006	112.537	62.6763	20.6559	35.2909	55.4744	145.489	76.1744	6.45483	23.2136	6.57853	30.6589	35.1324	37.9413	4.88164	8.51944	58.9469	37.6478	25.1574	54.5199	7.56635	12.4696	29.699	21.0958	6.38971	12.9739	20.7961	29.5209	32.8256	45.2833	5.45311	93.3708	30.2364	17.6675	185.225
796.56189 ± 2.6 POS	0	0	0	0	0	0	0	0	0	0	0	0	0	0	0	0	0	0	0	1.86339	0	0	4.82736	0	0	3.88726	20.0279	0	0	1.54005	0	0	4.10538	15.2578	0	3.15534	0	1.32972	0.751937	5.03415	0	7.06061	0	14.7911	0	0	0	0	0
796.58405 ± 2.8 POS	5198.13	4942.2	6467.42	5289.44	6094.4	5961.88	5803.22	4761.57	5534.17	5089	5346.82	5407.87	5856.42	6468.27	5418.86	6629.82	6928.44	5754.32	6351.7	5522.07	6792.01	5287.74	6966.56	7448.19	7722.99	6832.44	7742.96	8124.4	7764.33	6673.97	6904.18	7157.69	6922.45	7119.26	7868.35	9778.13	6863.73	9217.35	9132.31	7153.37	8149.71	7453.36	8768.51	6978.51	4169.66	4005.4	4185.75	4223.04	4778.58
796.62067 ± 2.6 POS	25.6676	63.8447	0	54.9662	27.6549	56.8613	12.9976	23.6982	13.4501	12.1494	35.2312	11.9948	35.0414	44.6528	11.9465	29.7822	22.4533	32.3102	78.027	41.432	22.6708	25.564	339.269	677.116	119.419	359.214	613.183	169.202	350.489	311.173	646.863	113.211	304.192	193.346	64.4512	126.87	437.95	91.1687	70.0524	343.056	306.547	127.696	102.877	181.369	24.8218	58.1796	13.1974	51.5084	158.51
796.67765 ± 2.6 POS	0	0	0	0	0	0	0	0	0	0	2.15864	0	0	0	0	0	0	0	3.49582	0	0	0	0	3.01459	0	0	11.2421	0	1.89047	1.74076	3.26286	0	1.99771	0	0	0	2.23272	0	0	12.9238	4.81327	0	2.57452	0	0	0	4.39218	0	0
797.51559 ± 2.6 POS	0	0	0	0	7.05678	0	0.772746	0	0	0	0	0	3.53917	1.6849	0	23.0246	21.6533	0	21.0613	13.4659	34.7371	5.77848	0	3.7672	0	4.11485	4.61053	0.608279	5.39714	0	10.1749	9.98095	7.91627	3.20061	15.6811	8.49608	0	38.8893	14.8974	0	36.9884	10.6409	79.9221	24.6074	0	6.30937	0	0	24.9473
797.52012 ± 2.3 POS	1.73163e-05	2.1039	5.15398e-05	3.06338	9.21596	2.00933	2.72214	4.06676e-05	6.64973e-05	9.15177	3.68896	2.09683	29.28	12.2085	1.60194	95.8498	52.9148	5.07207	23.6301	15.3767	96.3143	7.91591	6.9775	16.5457	3.7266	21.5983	14.0181	0.933206	5.26609	8.6387	28.8969	22.2403	10.281	9.87425	3.21713	7.23519	13.3317	12.2323	5.91948	7.34134	16.7358	13.8371	24.3341	20.1734	13.532	69.691	14.2983	19.7683	128.17
797.52374 ± 2.3 POS	74.1948	310.521	131.472	126.937	631.203	250.655	273.351	167.622	219.805	251.25	289.481	319.612	1181.61	901.099	272.533	2164.65	1757.08	250.876	1237.14	701.46	1880.52	842.161	30.7239	114.472	46.1851	123.459	263.161	58.1534	45.6288	67.0422	181.356	129.862	116.584	106.813	388.858	468.128	148.979	857.727	532.412	73.4629	485.103	461.249	894.097	432.341	787.531	1612.64	1199.48	1215.71	2181.57
797.53099 ± 2.8 POS	19975.2	25427.4	21900.9	18551.7	24556.8	23162.2	24140.2	21180.8	24792.9	24978.6	22693.8	23739.3	29220.7	28599	20958.3	34116.8	32655.7	20128.5	30138.9	25735	33194.6	26520.2	13921.6	17685.3	15335.3	16190	17974.6	16402.6	16941	16604.1	19635.4	19030.1	16642.7	17287.3	19550.5	19981.3	15981.3	21576.6	20479.1	13916.9	21138.3	19958.1	22441.4	20236.6	28170.9	33119.5	30491.1	30416.5	34411.2
797.5387 ± 2.6 POS	395.07	1346.65	684.623	427.862	1730.14	930.596	1071.42	697.942	1029.89	1260.4	1139.4	1150.63	2355.36	2103.86	827.419	3286.87	3115.24	815.753	2429.59	1666.21	3143.32	1733.75	208.43	834.776	409.225	441.98	1073.79	511.85	431.808	558.742	738.509	840.762	720.068	724.902	1402.1	1624.16	555.545	2248.55	1938.9	384.471	1515.78	1447.15	2281.31	1356.08	1953.91	2775	2433.89	2469.73	3235.43
797.5668 ± 2.6 POS	0	0	15.0697	0	0	3.60409	0	0	62.8367	108.972	0	0	0	0.857145	0	4.8448	0	0	0	3.78016	10.5687	5.08679	12.5543	156.198	78.1095	19.3443	25.4784	8.38812	8.36626	2.12229	308.418	303.243	1.92566	37.4231	0	9.90893	0	32.7655	6.72608	6.30404	8.81157	0	20.8925	2.03839	0	22.9555	21.9143	15.7584	0
797.57541 ± 2.6 POS	1.82028	0	0	0	16.7198	10.9476	0	0	0	13.0584	55.8916	6.96986	161.805	0	9.22159	4.98339	11.1703	35.926	11.063	21.7156	7.31556	102.295	3.00635	0	0	9.35816	12.2335	9.59306	0	5.36912	9.56038	0	81.8288	12.3338	216.154	4.74566	17.3932	4.46411	15.512	78.8416	25.0489	95.7596	40.3865	221.608	0	0	0	0	0
797.57949 ± 2.6 POS	35.4445	9.8052	0	38.2243	268.922	105.857	27.7746	15.7418	1.55607	18.2777	510.702	215.01	895.244	50.6277	259.896	87.3968	128.183	472.952	221.901	393.058	107.416	755.341	84.4731	24.9592	1.03626	108.766	255.089	257.394	18.1848	28.1491	19.9038	13.8035	659	181.336	1015.94	103.238	212.133	101.976	218.939	524.656	282.253	742.298	316.692	950.638	12.1216	0	0	20.4082	44.4863
797.58583 ± 4.5 POS	6478.45	4886.15	4311.84	6260.64	9765.61	8612.67	5819.16	5641.94	4609.62	5530.74	10537.2	9097.09	12116.5	6414.31	9229.31	7326.56	8526.59	10434	9485.31	10189.8	8303.13	11780.5	7066.57	6256.92	5273.33	8034.52	8778.72	9824.85	6556.92	6242.55	5613.15	6187.32	10760.4	8753.55	12666	8656.09	8795.98	7977.49	9124.64	10617	10031.8	11261.9	10056.6	12033.1	2557.93	2751.26	1602.97	4298.2	4947.33
797.59535 ± 2.6 POS	77386	60130.3	50928.3	70233.3	91255.4	89189.3	64218.7	69816.2	58081.6	67390.9	107788	94764	114429	62340.2	94341.6	64419.4	76057.7	105114	90533.1	101998	74589.8	116694	72743.3	59387.8	51291.5	77644.4	77527.1	89251	62219.8	63942.9	60104	61032.5	99876	82105.6	111919	66424.7	82133.7	61130.6	72815.7	98471.2	86313.4	100539	82870.7	109316	45058.9	43462.9	32150.2	53337.9	53164.2
797.6026 ± 2.6 POS	5505.31	3966.68	3107.64	4991.79	6829.41	6559.28	4455.83	4776.02	3638.51	4612.09	7937.86	6998.21	8432.74	4509.83	6924.92	4875.15	5743.69	7732.82	6733.86	7554.04	5609.53	8599.39	5208.58	4338.93	3498.97	5698.01	5784.48	6632.02	4474.1	4567.55	4152.08	4354.07	7440.4	6052.93	8374.97	5142.02	6089.1	4745.27	5633.61	7338.2	6560.08	7573.56	6344.78	8144.49	2611.39	2652.55	1541.57	3602.72	3849.42
797.60714 ± 2.6 POS	877.602	291.495	73.6948	795.032	2424.5	1816.66	576.848	583.077	194.602	621.822	2956.66	2173.96	3308.54	878.855	2377.93	1398.06	1733.36	3096.78	2302.4	3073.63	1872.17	3606.05	1251.23	551.466	190.589	1603.37	1976.55	2244.08	649.624	703.033	378.908	668.859	2848.71	1913.91	3448.35	1542.04	1963.22	1480.49	1877.67	2729.96	2318.54	2986.53	2440.61	3407.29	258.024	167.252	42.4077	603.151	873.831
797.61122 ± 2.6 POS	45.7578	5.9567	2.01443	34.0639	318.802	150.851	12.14	18.3323	4.58495	15.8819	647.096	207.193	1106.71	46.6396	307.924	83.1358	151.412	551.617	300.194	700.594	119.554	1033.04	83.044	23.8435	1.79622	136.041	269.459	311.498	18.549	38.913	36.9937	12.0421	709.775	296.296	1360.83	107.423	288.554	88.2292	169.986	658.589	353.466	865.974	472.261	1242.69	0	6.10784	0	28.9511	41.7904
797.6153 ± 2.6 POS	0	0	0.671475	0	12.3722	5.30002	2.14205	0.455991	0.471746	7.02299	37.1916	17.0489	103.32	42.4787	14.9783	0	12.4847	44.7154	9.95897	59.1705	8.39281	130.853	6.45176	1.93508	0	6.12742	12.1077	62.9481	2.46951	5.40471	6.76857	8.76577	43.1973	44.5986	148.279	6.05792	18.0526	44.6066	10.7361	64.2471	13.2083	133.946	22.5047	157.278	0	0	0	0	9.82027
797.62436 ± 2.6 POS	5.30358	4.67625	0	4.31694	3.52483	0	4.15646	0	0	0	0.718104	0	1.83959	2.54779	0.64227	0	0	4.19793	6.59532	8.64129	2.93534	10.938	75.3656	136.137	21.2205	69.7594	87.4838	16.8192	99.7459	51.3819	159.489	27.7598	44.509	23.4334	14.3385	12.3418	85.8091	5.8771	2.8282	60.8072	30.7624	15.4691	13.771	30.7392	0	1.24807	0	0	7.79831
798.4643 ± 2.3 POS	1.5106	1.71508	0	0	1.72354	1.81822	0	0	1.72504	3.51643	4.54181	0	2.18803	5.28748	0	33.1697	17.97	0	6.20303	5.92603	17.9424	1.45588	3.01373	4.79852	0.987365	2.66559	5.17856	0.633163	1.12418	0	4.26072	1.78685	6.6692	1.80841	12.4599	11.3553	1.08653	86.7558	33.2508	8.0352	7.09172	9.99182	25.9724	7.85434	0	0	3.283	3.5606	24.0831
798.46793 ± 2.3 POS	0	0	2.75861	1.82478	1.55101	3.69673	0	3.46086	0	3.70121	4.5784	9.43208	4.52711	2.69498	3.31059	57.8188	33.7629	11.4964	6.92272	7.41978	23.2725	7.46269	3.43021	4.44515	2.75546	3.98356	19.8338	8.27281	1.17592	3.73587	3.15224	1.65692	5.57061	2.92402	18.4654	37.6379	5.94501	133.387	44.2751	16.4027	18.0745	23.3472	107.081	21.9775	0	20.2338	5.31961	8.45006	76.0299
798.47247 ± 2.3 POS	0	6.92956	3.07259	3.61454	27.7347	1.95761	0	3.40208	2.28695	6.26992	6.36793	4.70993	26.7817	26.4587	4.13786	189.285	84.3054	29.8546	18.0543	20.6758	91.2838	25.0376	7.86381	20.6339	9.6962	8.05769	42.7752	12.5713	8.12364	9.24729	7.63795	5.56003	23.2675	14.0945	78.2154	102.689	10.1954	385.254	164.736	26.1147	52.9989	81.1125	254.738	51.8829	10.1592	39.3337	27.9431	33.8763	145.479
798.47611 ± 2.3 POS	3.83103	23.6206	0	5.7846	46.7346	4.88134	4.38204	6.58942	0	7.5914	15.137	12.7616	50.8842	30.8824	10.5009	286.683	146.465	36.4123	38.5322	26.8276	187.06	47.3521	10.8641	34.057	11.68	12.2011	116.064	20.841	11.423	22.6138	18.2584	21.6702	65.5565	35.9729	139.954	232.328	28.519	623.217	306.48	44.6616	110.325	162.663	457.62	163.319	11.2048	103.57	27.4883	53.4199	352.869
798.48065 ± 2.3 POS	10.9604	19.2973	8.00549	12.3583	92.1048	26.5322	22.1795	17.6786	25.4648	20.0468	37.4898	21.6593	142.387	81.7289	14.8175	619.89	333.336	62.0652	86.0845	78.2021	374.237	62.89	26.5211	85.3082	30.932	51.8273	250.151	60.3565	37.9601	61.8348	39.511	64.3857	148.472	63.3117	344.24	442.6	55.653	1029.06	581.084	111.848	221.535	295.831	841.531	313.603	41.6613	234.335	149.165	178.816	647.944
798.48428 ± 2.3 POS	33.0829	98.7043	32.2708	30.5059	301.999	82.3605	77.5438	54.2655	38.971	79.6884	166.648	105.574	364.051	269.526	62.391	1299.05	783.526	156.004	284.73	281.547	907.179	236.646	77.8172	274.145	166.742	134.943	701.906	224.307	120.06	159.932	131.437	223.904	461.786	299.496	903.07	997.852	237.447	1780.4	1265.05	316.561	732.793	783.225	1531.88	807.73	263.32	672.37	477.928	454.093	1266.08
798.48883 ± 2.3 POS	64.6946	171.329	53.6746	60.3513	467.301	116.277	118.79	75.4505	104.637	141.519	244.816	191.995	734.612	424.967	122.111	1664.43	1228.24	287.863	484.341	406.993	1314.55	399.299	120.31	526.433	235.746	271.762	958.189	329.007	213.195	277.159	218.684	384.845	700.982	469.789	1190.36	1381.4	397.145	2122.84	1707.52	472.661	947.995	1092.88	1863.8	1088.59	270.121	936.281	730.476	747.226	1679.73
798.49246 ± 2.6 POS	117.044	548.709	239.881	157.641	1235.5	382.484	336.503	266.756	308.083	398.288	729.059	519.14	1524.18	999.439	427.015	2490.28	2107.08	714.524	1239.5	974.637	2211.92	981.022	408.198	1170.71	749.018	750.192	1869.92	900.81	679.609	800.315	640.573	984.121	1563.87	1213.16	2066.71	2184.93	900.249	2776.97	2487.98	1185.4	1885.53	1929.64	2671.32	1900.44	885.585	1817.64	1572.21	1517.21	2510.3
798.49655 ± 2.6 POS	363.469	1025.51	632.97	458.778	2043.18	744.634	834.497	563.946	693.15	894.742	1436.49	1108.83	2187.05	1727.61	748.348	3157.79	2858.2	1232.23	1955.79	1634.03	2912.56	1562.56	865.121	1965.98	1465.29	1382.15	2572.77	1556.18	1294.2	1386.86	1154.93	1667.23	2215.88	1935.52	2735.73	2889.97	1567.22	3450.56	3187.06	1902.86	2591.67	2648.46	3327.18	2551.77	1476.03	2598.57	2400.85	2380.08	3207.13
798.50064 ± 2.6 POS	943.42	2076.72	1475.29	981.196	2914.91	1652.49	1617.88	1139.91	1585.35	1740.99	2441.96	2177.8	3103.98	2797.34	1460.56	3941.52	3726.74	2185.87	2989.83	2556.07	3766.3	2468.17	1696.69	3045.5	2543.23	2460.36	3369.11	2553.47	2389.5	2413.93	2253.41	2758.17	3167.24	2989.58	3444.56	3674.06	2480.82	4241.98	3972.08	2798.19	3519.93	3402.3	4129.67	3379.54	2674.53	3673.26	3431.31	3382.03	3984.98
798.50473 ± 2.6 POS	2234.84	3505.63	3101.34	2126.63	3950.36	2880.8	3029.28	2326.53	3065.09	3262.82	3581.5	3378.06	4007.65	3886.89	2653.83	4967.57	4737.59	3347.22	4102.62	3675.19	4755.36	3612.61	3090.92	4198.52	3839.79	3625.02	4320.61	3743.95	3634.48	3704.45	3698.08	3995.34	4078.17	4089.26	4314.58	4614.83	3523.16	5244.33	4984.31	3836.88	4485.17	4334.59	5137.53	4262.46	3901.54	4724.22	4486	4343.98	4948.04
798.50881 ± 2.3 POS	3575.63	4929.32	4430.9	3482.88	4923.76	4126.75	4347.16	3745.43	4447.9	4552.05	4548.16	4449.43	5009.72	4955.31	3695.59	6119.7	5812.58	4444.94	5027.73	4582.84	5895.88	4505.66	4256.03	5328.92	5026.57	4608.14	5354.87	4757.13	4800.22	4833.3	5009.88	5205.76	5048.74	5083.86	5357.37	5664.77	4467.07	6413.11	6055.18	4788.54	5486.63	5317.21	6281.9	5252.81	5025.16	6000.09	5705.38	5422.28	6166.63
798.51245 ± 2.3 POS	5242.86	6548.32	5961.67	5006.49	6368.24	5646.29	5837.88	5565.01	6251.56	6284.35	5982.24	5925.78	6535.82	6461.99	5111.78	8014.77	7600.79	5879.96	6521.88	6008.27	7701.99	5942.72	5655.33	6894.2	6507.79	6039.12	6929.5	6155.19	6120.57	6330.57	6509.6	6701.08	6512.88	6560.71	6946.29	7360.67	5863.58	8520.96	7934.88	6211.06	7044.39	6898.14	8277.5	6858.61	6551.69	7710.4	7399.73	7022.84	8057.32
798.51699 ± 2.6 POS	7563.88	9419.82	8580.78	7266.52	9381.18	8093.96	8425.2	8039.73	8992.82	9055.37	8635.61	8614.79	9541.04	9455.39	7396.14	11767.5	11134.7	8503.4	9745.99	8889.1	11309.1	8710.76	8202.72	10045.3	9483.16	8789.66	10226.7	9096.1	9099.85	9197.95	9511.78	9807.75	9640.73	9681.29	10258	10919.2	8536.73	12394.5	11711.8	9133.78	10637.4	10236	12153.4	10063.8	9481.04	11225.7	10716.6	10285.6	11696.4
798.52108 ± 2.6 POS	11198.4	13950.5	12699.7	10750.4	13650.3	12024.2	12552.3	11943.4	13311.1	13438.6	12747.6	12727.3	13801.5	13870.2	10969.1	16680.3	16055.2	12455.9	14151.1	12992.4	16249.1	12758.6	12027.8	14626.8	13758.3	12798	14551	13127.9	13221.3	13406.4	13928.6	14262.7	13772.1	13937.6	14378.8	15327.3	12346.6	17158.9	16424.7	13099.7	15002.5	14399.8	17052.5	14243.4	14070.1	16421.8	15701.9	14963.4	16551.6
798.52517 ± 2.3 POS	14497.2	17644.7	16315.8	13606.3	15560	14219.8	15374.6	15640.5	17082.4	16817.7	14736.4	14827.8	15225.4	15351.2	12641.7	18492.2	17602.6	15075.8	15382.5	14364.2	18331.7	13984.4	15761.1	18886.6	18228.1	16166.2	18202.6	16397.3	16999.3	17410.5	18256.3	18140.9	17084.3	17329.8	18130.9	19144.6	15320.3	22143.6	20497.9	16831.4	18268.6	17814.8	21527.3	17819.9	15882.9	18590.3	17945.9	16662.2	19425.5
798.5288 ± 2.3 POS	31573.2	39647.1	35847.7	30261.7	39707.9	34072.6	35322.1	33952.6	37761.1	38108.6	36526.2	36245.9	41026.7	40150.9	31182.1	50758.2	47878.1	35589.6	41340.5	37580.1	48525	37098.5	33681	41502.7	38721.5	36230.6	42422.3	37418.7	37208.5	37914.2	39329.7	40449.3	39860.7	39890.6	42843.9	45572.6	35458.3	53184.8	49544.3	37456	44162.5	42781.2	52312.3	42214.9	40234.3	47944.9	45510.4	43846.9	50454.6
798.53335 ± 2.6 POS	66730.8	82746.9	75742.9	64313.1	82037.2	70791.3	73443.5	71581.3	78973.1	79435.5	75614	75055.2	83647.9	81562.5	64619.9	101805	96661.9	75312.7	84059.7	76953.7	98370.6	75628.2	74054.4	90142.2	85347	78841.1	92451.9	81377.8	80705.4	82549.3	85164.9	87560.1	86513.7	86572.1	92664.4	97691	77036.8	107586	102919	82869.7	94074	91860	103994	90980.1	82080.2	97425.2	93440.4	89597.6	104575
798.54062 ± 2.6 POS	1.0044e+06	1245728	1.13669e+06	962447	1.21821e+06	1.06472e+06	1110241	1.07571e+06	1190580	1.19765e+06	1.13139e+06	1.12733e+06	1.24043e+06	1.22539e+06	968633	1511935	1.43678e+06	1.11536e+06	1.25247e+06	1.14679e+06	1.45857e+06	1.12743e+06	1.08837e+06	1.32471e+06	1.25253e+06	1.15722e+06	1337203	1.1903e+06	1191828	1.21509e+06	1.26044e+06	1.28893e+06	1.25776e+06	1.26442e+06	1.33944e+06	1.41763e+06	1123189	1.60854e+06	1.51623e+06	1.19921e+06	1.37083e+06	1.33057e+06	1.57133e+06	1.31728e+06	1.23932e+06	1.46064e+06	1.39762e+06	1.33534e+06	1.52727e+06
798.5488 ± 2.3 POS	71687.6	88967.6	81213.7	68618.5	86820.1	75941.6	79170.6	76682.3	85055.1	87818.7	80584.2	80362	88105.7	88565.1	70998.3	108224	102827	83765.4	89415.1	87950.4	107027	84313.2	78908.2	94866.4	89458.7	82537.3	95458.1	86674.8	85277.1	86783.5	90204.1	95194.4	90870.9	91199.1	97027.4	103576	81555.1	115933	109059	86644.6	98241.2	96362.8	115188	96981.6	88595.9	104599	99868.9	95308.1	112463
798.55243 ± 2.3 POS	29722.3	36967.8	33681.5	28513.1	36248.3	31584.9	32939.7	31836.8	35263.3	35519	33584.6	33463.8	36914.4	38128.5	28710.5	45274.2	42998.2	33078.6	37367.7	36975.8	43666	37537.5	32256.4	39350.7	37116.6	34320.9	39785.1	36377.4	35379.4	36044.3	37418.7	38270	37334.6	39757.8	41608.3	42259.8	33295.3	49647.3	45495.7	35554.7	40910.5	41224.6	47130.3	40760	36899.4	43581.6	41653.3	39784.2	45660
798.55697 ± 2.6 POS	16358.3	20350.5	18547.7	15643.4	19874.5	17348	18110.2	17545	19433.1	19716.3	18421.2	18339.4	20114.5	20104.8	15926.7	24706.5	23494	18458.5	20412.3	19222.5	24070	18619.5	17825.8	21689.4	20448.3	18855.9	21753.1	19516	19461.5	19871.4	20604.1	21260.4	20524.4	20660.1	21747.7	23227.9	18346.3	26292.7	24790	19576.7	22366.6	21694.8	25839.9	21576.3	20236.4	23911.9	22853.8	21763.6	24992
798.56106 ± 2.6 POS	10269.3	12786	11660.8	9887.24	12439	10905.2	11378.1	11018.7	12224	12330.1	11561.3	11536.6	12690.9	12675	9951.85	15597.6	14796.3	11524.1	12845.9	12124.5	15018.9	11922.6	11161.2	13550.9	12825.5	11836.3	13620.4	12279.9	12220.8	12415.3	12918.5	13317.2	12865.5	13154.5	13853.5	14580.6	11518	16713.2	17276.4	12269.6	14052.1	13740.8	16212.1	13682.9	12671.1	14980.7	14315.8	13692.6	15780.5
798.56515 ± 2.3 POS	7055.21	8795.85	8027.51	6732.48	8474.65	7472.72	7832.39	7480.38	8430.46	8561.78	7860.33	7895.33	8479.5	8694.67	6762.78	10644.2	10118.8	7811.22	8759.2	9598.39	10270.2	7958.66	7702.17	9409.61	8949.59	8141.93	9278.19	8395.58	8406.31	8552.28	8998.25	9296.29	8718.83	8960.78	9085.43	9896.16	7822.14	11262.4	10596.8	8313.92	9553.11	9189.23	10923.3	9030.96	8879.22	10427.2	10031.8	9433.07	10705.5
798.56879 ± 2.3 POS	4946.74	6268.16	5696.43	4748.3	6460.45	5496.28	5658.3	5314.26	5898.28	5905.87	6018.55	5881.67	6745.77	6408.44	5060.79	7978.57	7608.79	5966.19	6636	6199.47	7758.67	6200.74	5531.84	6705.47	6275.18	5988.03	7076.8	6253.84	6102.28	6199.38	6179.42	6444.63	6721.97	6652.01	7354.75	7505.75	5935.64	8544.37	8182.64	6410.85	7301.21	7221.27	8448.7	7239.97	6354.47	7491.06	7119.44	6965.64	8115.01
798.57333 ± 2.3 POS	3574.1	4925.41	4425.22	3456.71	4966.47	4108.72	4255.57	3675.21	4523.04	4586.86	4523.61	4449.2	4953.1	5013.73	3666.97	6209.54	5893.63	4411.72	5080.41	4776.49	5986.79	4556.54	4227.95	5413.59	5072.57	4681.48	5484.42	4800.31	4783.53	4929.67	5019.3	5292.9	5099.19	5234.54	5325.19	5778.81	4535.38	6576	6237.95	4841.35	5574.18	5373.85	6423.46	5308.04	5082.06	6086.11	5815.3	5499.64	6341.96
798.57697 ± 2.6 POS	1711.57	3201.58	2668.72	1740.44	3519.13	2343.75	2538.98	2038.92	2619.31	2785.13	3139.14	2928.11	3577.71	3504.44	2174.05	4508.55	4235.84	2916.3	3655.87	3244.2	4333.14	3147.62	2671.03	3808.36	3496.35	3165.73	3830.77	3250.04	3288.03	3278.74	3315.19	3579.33	3626.36	3607.13	3784.01	4151.84	3054.77	4732.26	4484.4	3403.98	3986.87	3800.26	4566.07	3716.62	3411.65	4369.57	4171.62	3951.67	4445.66
798.58106 ± 2.3 POS	596.133	1536	1023.49	669.69	2455.66	1112.9	1171.62	747.469	1087.78	1297.46	1877.1	1621.04	2548.88	2368.14	1084.42	3535.9	3302.88	1593.05	2529.06	2126.33	3319.52	2003.69	1218.93	2597.33	2083.99	1957.22	2909.24	2041.21	1783.98	1884.45	1769.23	2259.58	2687.47	2478.91	2841.74	3193.21	1983.63	3725.63	3503.6	2344.36	3030.98	2893.27	3549.91	2805.73	2198.7	3207.48	3075.08	2882.92	3502.61
798.58469 ± 2.3 POS	249.111	724.782	437.876	323.667	1703.08	649.07	521.902	389.664	496.007	562.422	1299.99	1020.92	1905.42	1273.28	710.284	2699.03	2477.41	1240.61	1613.79	1502.44	2569.28	1564.61	661.431	1519.64	1080.56	1120.74	2158.18	1298.81	946.33	1079.13	880.386	1375.14	1965.43	1709.1	2127.21	2391.41	1253.77	2925.22	2746.08	1734.38	2223.21	2190.92	2808.73	2182.84	1320.71	2343.11	2080.01	2002.24	2786.02
798.58833 ± 2.3 POS	943.875	810.863	570.411	1054.69	2795.95	2081	988.915	785.514	700.739	1118.57	3228.21	2419.84	3675.28	1640.03	2449.35	2244.6	2580.12	2944.33	2812.46	3068.38	2468.84	3567.75	1631.63	1882.01	1451.74	2131.32	2204.62	2659.16	1479.59	1474.01	1206.11	1632.58	3117.64	2479.09	2893.66	2025.09	2160.58	1785.84	2502.83	3016.87	2648.59	2889.65	2323.9	2856.14	779.007	1364.6	1246.72	1280.75	972.103
798.59741 ± 7.2 POS	32165.6	24746	20579.5	28761.9	37232.2	37264.5	26245.2	28953.6	23734.7	27538.1	45283.6	39451.1	48118.7	24957.9	39504.2	25475.5	30779.2	44385.5	37167.4	42688.4	29781.8	49584.6	30062.2	23892.7	20556.8	31768.3	30876	36906.4	25382.8	26096.3	24571.4	24508.8	41344.4	33615	46988.5	25756.9	33643.7	23248	29221.2	41206.2	35246.3	41625.7	33400.9	45550.2	17930.1	16914.3	12562.6	20650.5	19727.2
798.60514 ± 2.5 POS	1298.14	516.946	273.265	982.323	1333.5	1653.91	942.269	773.706	443.852	977.381	2045.82	1917.81	1260.42	713.435	1796.34	420.915	898.448	1904.38	1460.51	1806.95	665.504	1972.01	1288.92	628.744	323.163	1246.88	522.533	1336.61	908.956	840.373	579.55	728.391	1180.63	1236.54	514.218	289.801	1044.33	148.015	437.868	1356.21	864.582	753.985	346.496	737.628	441.696	136.432	65.8374	336.151	64.604
798.60968 ± 2.3 POS	0	0	0	1.97285	0	0	0	0	1.89279	3.86128	23.0594	6.74109	20.2398	3.9285	6.92765	23.946	17.3951	31.1866	10.4758	28.7303	13.3147	42.5727	5.06	5.44784	0.803709	3.0521	11.1815	5.78481	1.18912	2.78153	7.77341	3.17552	16.6676	6.74227	16.9282	12.815	6.77809	56.1437	19.7064	20.0837	4.42204	15.3957	28.8009	20.4578	5.52304	2.62056	5.66804	0	35.7095
798.61332 ± 2.3 POS	1.69136	0	0	0	2.05485	3.79052	0	2.1314	0	9.83566	1.89529	0	11.673	5.14477	4.31763	5.49903	9.22338	4.53038	5.5667	16.4173	8.84696	6.72516	2.32856	2.23292	0.799829	1.20323	3.23546	6.69949	0	1.9531	3.98189	1.5974	6.19462	7.5769	4.08666	5.47704	4.39575	30.4143	10.5485	11.4468	1.34741	4.64784	3.29028	7.26774	0	8.25804	0	0	10.0703
798.61786 ± 2.3 POS	0	0	0	3.40024	7.41664	1.77972	0	0	0	5.15051	5.08396	4.9741	23.5145	1.74263	1.74011	30.2417	12.7031	3.97071	6.93739	20.2322	14.0883	13.1465	5.04742	4.14737	0	3.19742	15.2026	4.46685	2.64387	3.74183	2.70452	3.25427	14.4701	7.78745	49.5067	18.0223	7.474	45.2749	24.547	20.5482	10.921	27.625	27.4464	60.1279	0	3.08552	0	0	46.7378
798.6215 ± 2.3 POS	1.84713	1.54043	0	0	2.16695	4.91974	2.20064	0	0	0	7.30138	0	33.7505	2.67141	2.17816	10.6824	18.3022	10.9774	12.3106	13.3199	14.1575	24.65	3.15897	1.07777	0	1.82175	7.77848	3.59289	0	1.19821	0	0	16.9442	0.956354	58.4364	5.85462	2.50024	31.6935	21.7	14.2808	13.9537	28.7547	36.9952	50.7631	0	5.85881	0	3.43332	14.4415
798.6374 ± 2.6 POS	0	0	0	0	0	4.15599	5.9446	7.77566	0	0	6.17191	0	9.09319	1.08026	0	0	0	9.16344	0	11.3816	0	9.65001	22.8631	24.2473	2.03426	20.8084	116.346	24.7269	20.2155	20.2789	18.9959	0	36.5323	30.0888	3.37852	15.5967	15.393	0.849024	7.79716	45.6995	11.2032	24.8775	17.5109	52.3002	14.5008	4.42694	0	7.26998	40.6463
799.4904 ± 2.6 POS	0	0	0	1.64693	0	4.63375	0	0	0	0	1.49766	0	2.16889	4.50778	1.72335	17.9651	8.05808	6.73216	6.04019	4.44814	12.4738	4.32954	2.60978	4.21623	1.51349	1.62699	7.11769	3.0068	2.23203	0.970191	1.28867	1.67763	2.05285	1.68928	6.02889	3.71196	3.99019	56.0874	23.4237	4.58613	5.20075	10.8997	37.1853	12.3914	0	2.47749	0	8.43476	12.3662
799.4945 ± 2.6 POS	0	0	3.72836	3.19268	9.39481	2.9057	2.3038	1.67807	0	7.75806	4.71229	0	18.3724	10.1097	1.73529	88.8064	46.0618	7.10699	18.1203	16.3464	45.5024	11.7399	2.39524	11.6447	2.53998	3.77622	15.6519	6.06584	2.60328	2.20535	4.90617	3.48416	18.3457	6.76163	23.0092	49.8292	6.34914	200.426	77.0205	18.1681	24.1825	38.2696	137.868	40.7008	0	18.2691	4.00751	2.60917	94.5745
799.4986 ± 2.6 POS	3.92841	12.8777	2.34697	6.06288	48.6958	6.23073	2.72808	1.90548	8.89318	9.1054	14.1982	2.58574	36.2937	28.5159	4.09264	301.924	122.801	28.892	30.6487	30.6162	154.461	25.5702	9.05637	30.2412	7.75616	17.5367	84.021	25.5191	13.5831	15.5323	13.0924	18.7558	51.8612	28.0334	134.036	198.885	30.8393	568.027	260.166	46.5326	92.6891	115.082	400.083	136.553	10.227	89.8682	34.9369	50.2941	257.289
799.5027 ± 2.6 POS	15.9107	41.7313	9.20217	16.3394	130.436	28.653	10.3484	17.6365	27.5676	36.6972	61.2185	51.5171	201.951	136.715	22.1065	763.689	424.972	96.0863	150.24	90.8885	545.958	103.672	25.7904	122.788	60.662	62.2844	317.634	83.5305	50.4638	80.8396	61.3098	128.328	199.309	137.172	432.82	588.315	90.4177	1258.45	836.754	132.668	330.308	410.336	1022.78	432.199	87.9657	330.588	227.889	219.904	915.424
799.5068 ± 2.6 POS	58.2522	200.527	50.2976	57.7891	508.572	117.764	124.292	92.6773	102.623	161.76	238.956	188.812	722.426	419.339	103.703	1678	1261.49	274.291	523.211	382.193	1367.16	406.882	136.546	523.25	282.174	251.011	998.963	346.877	232.548	318.513	257.638	400.025	733.952	506.559	1219.47	1411.98	395.314	2159.77	1711.98	532.297	1081.58	1168.63	2004.98	1117.47	322.866	979.291	750.313	757.693	1738.63
799.5109 ± 2.6 POS	160.293	577.281	272.569	222.261	1282.16	398.637	418.746	289.024	343.056	483.613	840.62	615.646	1535.7	1138.35	393.801	2622.55	2214.92	842.618	1315.34	1039.52	2298.12	994.614	415.086	1324.57	819.698	805.849	1955.17	938.37	743.76	851.364	717.526	1096.38	1530.61	1266.53	2097.19	2285.68	978.492	2904.73	2610.39	1167.73	1948.55	1980.1	2792.84	1973.52	902.915	1935.72	1701.31	1686.07	2592.98
799.515 ± 2.6 POS	838.12	1883.78	1230.57	812.902	2734.3	1309.24	1393.65	963.219	1329.51	1538.72	2149.51	1823.23	2842.37	2552.64	1253.26	3715.87	3495.19	1930.43	2719.67	2295.76	3523.69	2223.56	1461.59	2757.39	2283.62	2150.74	3078.97	2276.58	2078.96	2165.28	1979.46	2482.63	2861.24	2679.95	3195.04	3384.39	2193.47	3945.65	3684.79	2560.03	3200.36	3137.11	3831.53	3095.13	2336.61	3385.59	3227.37	3047.44	3756.06
799.5191 ± 2.6 POS	2296.74	3760.46	3199.04	2391.02	4110.19	3181.43	3230.39	2572.56	3240.52	3545.82	3742.95	3593	4186.94	4073.39	2800.04	5143.17	4906.73	3611.59	4291.83	3818.59	4975.85	3767.81	3253.97	4422.53	4065.51	3796.13	4518.86	3917.57	3904.64	3898.88	3939.51	4200.4	4248.93	4271.69	4526.65	4811.66	3681.11	5447.84	5159.53	4032.18	4690.57	4497.25	5327.12	4475.77	4071.98	4976.68	4751.12	4525.89	5169.49
799.52319 ± 2.6 POS	4626.03	6006.5	5490.46	4460.36	6114.46	5242.34	5408.55	4797.69	5674.17	5626.77	5677.12	5641.35	6252.61	6180.13	4740.49	7621.75	7300.53	5563.92	6351.95	5770.38	7404.27	5691.61	5234.05	6514.86	6166.39	5725.98	6625.67	5897.86	5865.29	5958.92	6093.16	6335.36	6249.12	6310.84	6608.3	7054.6	5557.35	8046.95	7577.89	5950.42	6844.82	6634.02	7864.4	6537.22	6148.16	7360.56	7058.18	6731.26	7618.39
799.52729 ± 2.6 POS	7505.27	9126.9	8372.88	7129.87	8500.98	7686.38	8173.92	7995.34	8727.75	8731.04	7982.24	8029.12	8499.6	8518.67	6951.59	10561.1	9899.07	8028.19	8582.45	7988.12	10214.3	7807.39	8161.3	9813.55	9358.93	8489.74	9636.97	8691.21	8911.9	9020.2	9362.37	9467.68	9057.32	9203.02	9638.19	10255.4	8119.91	11913.2	11013.9	8810.59	9846.46	9538.7	11673.3	9499.36	8734.96	10181.8	9715.98	9226.75	10945.7
799.53139 ± 2.6 POS	13534.2	16977	15445.8	12950.4	16697.8	14517.7	15049.7	14571.9	16224.1	16296.9	15446.3	15344.5	17160.6	16913.3	13173.3	20957.3	20028.4	15209.7	17350.7	15874.8	20101.4	15599.8	14572.3	17906.7	16870.3	15625.5	18079.5	16112.5	16058.5	16397.4	17085.9	17474.1	17049.4	17151	18161.4	19245.6	15215.4	21719.1	20737.2	16246.6	18743.1	18180.9	21167	17891.3	17000.2	20104.9	19261.1	18381	20756.2
799.53595 ± 2.6 POS	32883.4	41292.1	37687.6	31714.7	40577.8	35136.9	36595.8	35324.8	39344	39499.5	37538.7	37477.5	41338.6	40757.9	32121.5	50866.5	48093.1	37179	41751.8	38307.3	49059.3	37589.3	36037.5	44331.8	41773.4	38543.3	44690	39598.5	39664	40477.4	42031.2	42834.6	41908.7	42229.5	44692	47547.2	37390.5	54214.8	51024	39897.9	45936.4	44436.2	53094.5	44034.6	41049.7	48755.8	46688.5	44416.4	51112.2
799.54324 ± 2.6 POS	455130	567019	516183	436663	556544	484319	504862	487706	541118	543945	515734	514351	567442	559901	440599	696355	661085	509307	574260	524086	671744	515395	493519	605609	571844	527955	612004	543190	544053	554324	574422	587104	574345	578512	613592	651467	512571	744086	699800	548135	630002	610345	726962	604549	564352	669299	639848	610782	701392
799.55098 ± 2.6 POS	32687.1	40676.4	37011.8	31351.3	40017.7	34730.4	36277	35066.5	38818.3	39035	37135.5	37012.2	40768.1	41262.9	31665.9	50011.8	47536.5	36563.2	41399.7	39423	48217.3	38202.6	35448.5	43592.3	41169.3	38001.4	43900.7	39744.1	39116.2	39901.3	41278.3	42847.3	41447.8	42664.3	44863.1	46940.3	36802.3	53940.8	50241	39318.1	45257.7	44669.7	52068.6	44187.9	40588.4	48187.9	46107.1	44022.2	50241.2
799.55508 ± 2.6 POS	13482.3	16848.5	15341.1	12961.9	16540.3	14400.2	15012.3	14430	16047.3	16242.3	15325.3	15287.3	16817.6	16686.5	13145.5	20745.8	19694.6	15260.1	17054.3	15735.4	20076.4	15484.7	14682.8	18020.5	16975.6	15683.8	18179.8	16177.1	16156.4	16456.4	17045.6	17543.3	17075.3	17203.5	18231	19428.8	15254.5	22167.7	21598.4	16326.5	18744	18177.4	21713.1	17996.8	16805.6	19918.5	19050.5	18146.7	20974.8
799.55963 ± 2.3 POS	7459.28	9269.81	8424.36	7148.61	9110.03	7927.41	8274.46	7979.58	8877.28	8906.36	8435.96	8434.13	9267.44	9227.05	7240.89	11428.5	10810.1	8364.13	9382.7	9393.31	11075.4	8560.49	8106.46	9940.96	9380.04	8655.75	10044.4	8956.45	8913.36	9103.65	9430.57	9693.12	9423.48	9562.03	10059	10704.3	8403.33	12256.2	11468	8959.29	10336.9	10005.7	11953.9	9901	9278.88	11016.4	10516.1	10038.5	11523.3
799.56328 ± 2.3 POS	4428.33	5863.75	5367.36	4305.52	5710.81	4940.39	5161.74	4727.99	5463.91	5510.61	5299.89	5262.91	5785.28	5781.46	4488.73	7154.34	6783	5243.32	5880.98	5426.94	6893.75	5303.78	5051.54	6298.6	5921.16	5438.3	6251.91	5590.72	5611.04	5730.14	5943.43	6079.24	5868.26	5991.26	6238.27	6655.71	5249.15	7621.09	7213.5	5620.35	6449.94	6215.82	7384.46	6184.02	5834.26	6910.94	6633.15	6282.29	7148.27
799.56783 ± 2.3 POS	2042.69	3327.86	2877.18	2058.33	3900.64	2776.94	2844.83	2177.08	3038.22	3162.44	3485.33	3251.93	3982.98	3852.02	2509.87	4962.4	4693.17	3382.95	4011.79	3645.23	4737.62	3504.83	2980.47	4094.78	3816.13	3531.71	4300.8	3663.77	3591.48	3538.91	3603.38	3975.05	4023.78	4028.78	4353.12	4634.95	3473.75	5296.09	4997.68	3795.12	4464.79	4317.36	5173.62	4284.91	3728.03	4736.37	4495.55	4305.24	4991.72
799.57148 ± 2.6 POS	602.275	1506.9	959.523	616.129	2434.79	1032.41	1113.45	778.655	1005.59	1234.89	1834.31	1579.53	2590.17	2176.11	994.528	3522.66	3291.12	1632.88	2443.37	1964.01	3328.63	2000.95	1223.23	2454.04	1964.33	1848.38	2926.16	2000.42	1788.93	1890.28	1604.06	2069.05	2670.2	2442.55	3065.39	3242.49	1924.43	3815.98	3558.77	2345.18	3046.51	3009.03	3692.1	2926.18	2036.75	3098.43	2844.4	2823.02	3554.58
799.57558 ± 2.6 POS	163.021	588.249	308.343	203.148	1304.53	364.721	426.704	282.791	361.679	464.911	795.785	596.875	1528.19	1129.22	384.657	2633.14	2245.8	687.486	1270.83	1047.47	2367.48	927.44	401.917	1353.4	888.961	805.496	2024.32	953.658	727.468	906.205	727.598	1071.45	1596.05	1281.86	2076.8	2360.22	971.634	2966.65	2677.35	1211.56	1931.12	2012.04	2827.57	2003.37	1041.21	2065.56	1832.19	1703.49	2805
799.57968 ± 2.3 POS	17.5465	90.5766	31.646	25.3113	232.129	50.6098	84.7885	49.6099	39.0111	83.5887	93.1869	59.581	284.143	237.582	50.7034	1185.94	731.987	140.824	248.085	178.762	909.543	181.715	58.669	271.528	133.971	143.243	566.185	154.269	104.415	158.793	150.324	213.986	317.67	214.066	660.701	929.367	171.604	1729.94	1233.99	223.936	570.969	614.461	1419.67	556.412	130.116	651.4	506.254	410.564	1217.65
799.58332 ± 2.3 POS	4.84945	16.8789	2.50638	9.40472	40.089	4.10709	7.17997	12.6647	6.52852	25.3214	23.7904	16.6975	89.5663	33.516	15.0733	286.843	119.598	38.5905	52.7741	49.7873	162.695	43.0115	21.5877	50.5709	12.3098	27.4878	92.6994	36.2799	16.3269	12.8099	20.483	22.5486	52.7411	42.9633	117.592	194.223	33.7063	673.916	252.469	70.3345	111.334	132.747	395.926	195.251	18.6804	90.5958	59.5857	67.3887	312.136
799.58879 ± 2.6 POS	3098.39	2650.12	1859	2991.18	4477.34	4100.91	2747.77	2692.15	2190.97	2934.86	5096.49	4506.71	5337.85	3104.65	4303	3804.72	4185.24	4925.13	4436.41	4854.84	4048.39	5456.94	3299.12	3114.04	2361.34	3735.56	3933.59	4267.64	2978.94	3090.29	2665.19	2988.42	4806.63	4080.63	5250.35	3765.76	3961.96	3796.2	4173.59	4687.17	4462.81	4915.23	4573.13	5198	1865.35	2377.82	1570.24	2720	3221.75
799.5979 ± 3.4 POS	5693.09	4339.77	3498.61	5113.79	6204.08	6370.93	4637.93	5232.98	3964.8	4877.39	7627.63	6774.62	7644.79	4231.63	6748.69	4405.88	5192.21	7484.28	6138.55	7138.47	5022.39	8112.23	5197.34	4305.33	3625.78	5422.95	5059.26	6160.29	4478.33	4580.26	4305.56	4223.69	6608.55	5669.72	7362.34	4377.83	5573.69	4162.42	4924.13	6785.77	5830.57	6654.56	5517.09	7192.06	2582.94	2568.84	1473.82	3330.12	3243.53
799.60792 ± 2.6 POS	1821.3	1084.48	877.219	1634.23	2230.96	2757.79	1507.35	1696.92	860.188	803.303	3773.67	2662.84	3436.55	1434.19	2916.19	1592.96	2745.29	3616.29	2987.7	2908.78	1589.71	3869.09	1156.41	868.979	551.157	1233.69	1078.33	1416.39	811.778	977.509	540.517	349.403	2399.51	1379.45	2108.35	845.887	1363.19	642.303	1840.01	2279.67	1785.18	1838.99	1128.63	2417.06	782.737	674.259	568.628	1179.26	847.226
799.6676 ± 2.6 POS	520.604	329.692	153.994	460.925	369.566	708.639	638.29	478.133	314.862	708.158	705.629	301.274	786.364	713.877	474.911	464.034	526.195	717.631	696.234	489.655	537.731	639.783	1604.44	493.382	359.206	849.14	1574.62	1110.47	554.091	1015.86	803.06	781.157	1113.84	896.039	411.208	318.986	1415.83	183.214	393.978	1404.51	724.104	695.685	463.903	1487.33	4207.76	1357.76	1546.28	2071.88	2711.42
800.51093 ± 2.6 POS	1.64064	5.41236	2.88296	0	15.1904	4.49616	2.2826	1.19626	1.93914	3.15014	4.91659	0	14.7995	4.10397	1.52665	39.8666	24.5093	3.80713	13.5225	13.2365	25.8843	7.40782	1.87883	3.11968	0.899045	2.36516	8.66797	3.50609	1.25088	1.07647	1.64009	0	8.53422	6.8268	11.9889	11.8949	4.08529	46.6696	23.4996	9.95296	9.41991	17.6205	35.458	22.5643	0	7.13956	6.06735	0	14.659
800.52509 ± 14.3 POS	10913.5	15014.4	13129.2	11204.8	17212.2	13752.7	13316.9	11426.5	13514.7	14331.2	15789.9	15172.7	17260.7	16599.3	12645.5	21598.9	20065.1	15340.8	17710.8	16329.8	20439.8	15915	13007.7	17293.5	15734	15042.3	17723.7	15943.2	14908.6	14775.7	14968.1	16415.6	16889.6	16785.8	18918.4	19267.5	14641	22124.4	20677	16102.8	18891.2	18833.7	22105.3	18391.2	14718.1	18261.4	16870.6	16742.4	18050.9
800.54152 ± 2.9 POS	57973.9	67399.2	63802.6	55898	61786.4	63909.6	60406.9	57835.5	65057.8	65894.3	59933.4	60826.9	64835.8	57577.8	57317.2	63545.7	46778.1	63300.3	64897.2	63451.2	55883	64834.2	52487.5	48075.3	50243.7	45678.8	32550.8	49451	52082.3	46564.5	56133.4	43681.6	36271.5	37627.3	57128.3	23501.5	40064.7	19294.3	18995.3	44266.7	40680	55948.4	25976	54593.8	38587.5	26552.1	23623.3	23483.8	9394.23
800.56618 ± 23.4 POS	244860	278359	251776	248269	262460	269046	252584	244182	258920	268663	262968	274003	261521	262713	251755	295083	284389	272994	279662	282730	285658	280739	225529	263696	245737	244402	244365	257792	246558	228269	238431	256832	244384	256647	271493	268340	231165	268204	276644	246814	277009	273126	297104	266471	201861	228929	194354	227326	218643
800.58719 ± 2.6 POS	0.560695	3.49937	2.76853	4.60107	29.6222	11.6678	3.23718	1.6489	2.48983	10.7073	28.6044	15.3764	42.9338	29.9276	16.905	83.688	34.1331	24.2344	42.5182	76.767	56.6959	54.8545	3.05907	7.48151	0	3.81443	17.8556	16.0488	1.45411	3.64434	3.89436	3.96814	14.0415	14.3414	50.4432	35.3982	7.43318	74.2922	59.8298	23.1444	29.9771	47.4039	76.7256	71.1876	0	7.35947	0	0	22.3961
800.5945 ± 2.9 POS	913.954	434.037	182.901	793.32	1853.78	1611.35	532.909	591.311	238.083	567.675	2384.85	1802.17	2505.48	688.956	1793.47	1148.02	1379.52	2377.91	1901.78	2278.19	1361.06	2735.29	910.652	527.33	207.182	1166.64	1271.64	1630.55	584.314	527.799	323.746	452.303	1961.72	1306.12	2359.75	936.481	1312.81	1037.06	1254.9	1910.93	1652.28	2107.35	1684.51	2252.67	201.829	138.104	35.3944	390.723	454.457
800.60363 ± 2.6 POS	2.80877	0	0	2.5068	47.1083	22.0557	2.37679	2.36439	0	0	49.5582	22.2529	101.128	12.3805	14.1055	26.1964	16.632	95.9774	47.8966	73.4129	33.4464	88.492	5.93878	1.29031	0	2.08426	23.0658	26.3649	3.00363	1.81089	0	0	49.3014	9.713	128.947	20.4788	6.5714	19.2624	31.1397	55.3028	40.9563	103.11	41.7138	125.775	0	0	0	0	3.62856
800.61185 ± 2.6 POS	6.66669	0	0	15.5947	23.2247	43.1466	2.58692	3.63498	2.95116	0.592838	273.435	41.9488	261.281	3.09855	49.1492	0	23.8223	275.509	46.2292	81.4622	2.41834	342.12	10.8416	1.36582	0	2.62112	0	4.07008	0	0	2.34485	0	54.3132	5.55636	24.2379	0	10.5478	1.31906	3.83412	54.2215	8.56868	11.1685	0.336064	85.7449	0	0	0	3.50863	2.79578
800.61824 ± 2.6 POS	3679.93	3965.3	3535.28	3254.59	4099.79	3368.81	4362.25	3464.89	3619.45	4703.33	4076.81	3866.33	4384.09	5520.01	3475.1	5098.96	5161.12	3929.93	4675.77	3870.08	4843.89	3765	3867.57	4056.33	3793.08	4173.49	4279.14	3695.82	4352.49	4069.29	4206.27	4757.93	3955.38	4085.55	3932.13	5008.3	3942.81	4326.97	4395.77	3797.07	4947.79	4350.49	4580.84	3944.23	7002.94	5850.66	6228.32	6883.55	6340.84
800.65432 ± 2.6 POS	0	11.3452	0	0	0	3.36346	4.45069	3.54209	4.2268	5.84744	2.69105	0	17.8442	33.3332	0	9.93525	0	42.5466	44.3008	13.6063	8.35789	20.8186	123.97	59.1754	17.0687	37.4925	308.782	105.636	66.6972	103.674	109.527	57.3466	92.5309	99.7775	9.25371	48.1779	29.1311	13.2513	20.1663	112.769	76.9327	40.6478	78.9849	116.515	0	15.9797	0	16.689	56.3028
800.67397 ± 2.6 POS	133.991	74.3365	25.2695	102.203	33.8046	251.566	194.865	115.67	85.8505	225.723	144.39	13.7722	282.523	234.918	100.49	174.973	134.724	275.518	268.334	123.587	217.248	206.629	600.698	176.763	126.09	228.06	628.24	385.424	195.428	329.522	317.791	242.046	340.772	277.649	76.0938	107.244	326.865	58.0233	100.108	445.1	246.888	182.457	161.265	448.084	1492.37	375.363	274.371	436.8	886.263
801.52812 ± 2.6 POS	0	5.79099	0	0	9.18414	1.84828	2.19181	1.84054	0	2.52093	11.2508	6.52778	19.064	13.4684	0	90.5287	48.7839	9.18645	11.5913	12.2026	39.2142	5.00094	0.773021	5.20259	0	2.4115	15.8058	5.65338	1.41983	3.05878	2.53839	5.66425	9.21955	1.73879	13.7362	51.3576	0	128.041	61.3944	8.22324	29.2007	31.0499	99.8235	27.9983	5.71294	23.2587	6.5035	0	49.1126
801.53499 ± 5.7 POS	768.674	1938.85	1235.05	945.138	3516.6	1687.4	1409.62	959.534	1395.07	1648.8	2609.87	2288.93	3860	3042.5	1672.06	5599.11	4756.01	2639.32	3574.25	3076.32	5030.95	3140.6	1545.99	3158.37	2558.13	2427.42	4241.74	2734.19	2216.21	2303.54	2111.75	2797.08	3706.79	3331.71	4637.99	4886.02	2683.9	6113.93	5505.34	3298.12	4551.62	4533.3	5969.75	4423.37	2498.06	3991.77	3599.97	3705.34	5117
801.5446 ± 2.9 POS	26422.6	34324.8	31227.4	26083.1	35754.4	29669.3	30385.9	27354.1	31533.1	32469	32477.9	32167.6	36253.9	36039.9	27345.9	46548.2	43578.6	32342.8	36517.2	33027.2	44313.9	32582.3	29781.1	38770.8	36001.4	33137.5	39784.7	34047.9	33860.3	34556.3	35513.3	37137.9	37082.8	36914.5	39899.6	42696	32453.7	49080.1	46199.6	34765.7	40739.1	39247.2	47631.6	38587.7	35589.8	44028	41931.9	39804.8	46283.8
801.55192 ± 2.6 POS	4535.26	6101.59	6125.11	3197.82	509.889	2662.6	4642.19	5493.28	6595.52	5369.27	1464.69	1892.26	574.798	2016.08	1505.12	485.238	1163.73	1634.85	811.872	1193.74	410.431	929.58	4468.31	4629.56	5110.64	2245.62	957.721	1577.63	4707.81	5414.97	7081.56	4215.65	911.186	1897.7	160.389	407.442	1418.42	222.244	464.362	1370.02	524.586	408.202	288.825	201.281	6077.74	4423.81	4860.35	2573.96	1329.97
801.5597 ± 2.6 POS	60725.1	63956.2	56561.7	68429.4	85221.7	80703.6	60311.8	58140.6	57706.7	61890.4	81405.9	80573.9	86771.3	67644.5	78819.4	79936.2	73268.6	89913.9	89831.6	95511.6	80172.6	97456.7	48668.6	54312	48780.5	58409.3	62131.6	68672.4	51974.7	44659.8	45747.2	52854.1	63449.3	61937.3	78206.4	65172	59896.3	63206.9	65078.6	67543.3	75791.9	82068.9	71525.5	79598.1	31833	41996.4	32534.3	45044.5	42810.9
801.56703 ± 2.6 POS	4451.47	4785.29	4152.18	5118.55	6469.09	6035.22	4481.36	4016.13	4084.21	4534.5	6146.67	6123.29	6531.71	5152.44	5950.91	6130.93	5705.78	6751.84	6828.01	7330.26	6160.99	7301.66	3460.16	4203.25	3649.42	4477.56	4751.08	5331.97	3966.03	3162.56	3224.78	3986.47	4886.5	4851.2	5961.16	5144.11	4595.03	5073.14	5195.85	5179.12	5857.69	6264.85	5592.14	6071.99	1819.21	3100.43	2122.72	3365.43	3410.72
801.57161 ± 2.3 POS	430.748	683.87	309.588	900.642	2553.38	1735.44	723.797	412.677	324.103	570.563	2214.1	1850.83	2748.63	1506.33	1800.64	2651.01	2095.8	2449.61	2626.4	2838.9	2434.27	2996.72	416.605	705.868	331.882	927.776	1737.03	1495.83	462.195	336.992	242.988	595.946	1632.84	1262.04	2597.19	1953.71	1212.31	2204.26	2147.57	1659.75	2237.43	2651.1	2471.06	2506.59	174.07	433.11	176.163	619.942	947.722
801.57527 ± 2.6 POS	11.6107	31.2213	4.94077	64.2293	316.664	129.634	26.5211	21.4853	13.795	28.4935	195.412	132.591	539.143	144.402	147.121	545.811	261.365	365.432	477.784	709.538	393.704	582.362	9.12653	23.8285	3.04111	30.3981	149.806	92.6824	10.6422	8.8155	5.34338	11.7139	128.944	78.7088	366.547	176.076	71.3367	221.74	193.928	142.314	242.21	491.503	327.784	499.533	0	15.5358	4.00242	18.4514	25.3298
801.57939 ± 2.6 POS	0	0	0	2.17458	17.6794	8.49201	2.46602	0	1.99059	6.61304	15.537	5.64564	30.8371	19.3977	4.35108	76.3487	30.6137	22.882	40.289	51.2665	35.9965	68.4016	2.37107	0	0	2.70977	3.43808	4.76608	1.5004	0	0	1.45074	7.39149	8.09227	15.1143	7.22371	2.80924	15.9731	20.5458	12.4762	30.737	44.6342	20.8914	66.8525	0	0	0	3.20005	5.34527
801.62059 ± 2.6 POS	399.913	370.852	279.383	344.764	931.128	411.809	667.939	307.32	294.424	652.939	879.821	526.622	1268.26	1697.39	487.106	1779.69	1777.39	820.473	1251.99	777.919	1474.04	738.498	412.485	510.781	303.684	644.396	1004.18	400.535	580.013	563.715	440.635	764.159	813.964	629.152	957.492	1762.6	697.14	1353.75	1188.88	605.467	1455.95	1192.03	1547.08	977.972	2594.41	2012.14	2109.95	2701.44	2547.67
801.65677 ± 2.6 POS	0	0	0	0	0	0	0	0	0	0	0	0	0	0	0	0	0	0	0	0	0	0	5.25809	2.55642	0	1.51626	74.1295	11.4908	8.14979	13.4025	4.14567	5.94397	11.5086	14.8516	2.00531	11.6263	0	1.65493	3.97071	20.1356	14.3069	13.1118	16.0684	12.7183	0	0	0	0	0
801.6847 ± 2.6 POS	615.59	419.62	202.252	974.57	660.329	764.645	871.026	305.557	366.555	644.795	906.077	616.927	641.963	662.192	1187.28	487.934	368.729	1658.15	637.27	813.015	401.395	811.523	2441.49	1006.93	538.813	2636.34	2527.19	1438.35	888.123	1236.98	1487.33	963.952	2255.5	1896.87	1030.25	408.336	3652.16	328.939	423.094	3187.67	912.937	1660.46	388.82	1904.72	4253.42	1490.03	1412.03	3443.64	3182.02
802.47723 ± 2.6 POS	345.742	158.26	224.244	328.028	885.987	658.156	313.351	295.371	177.75	198.803	430.261	913.825	314.435	385.194	398.453	975.346	1035.64	408.294	752.109	1032.13	921.359	1738.01	277.176	177.357	136.202	408.22	701.504	503.879	273.489	282.056	126.172	102.434	470.344	622.95	516.543	498.409	242.702	688.363	1095.1	468.13	649.65	767.714	871.875	1185.54	17.3228	11.0102	0	42.4922	107.523
802.54468 ± 2.6 POS	4795.62	6482.62	5846.51	4429.15	5450.91	4930.71	5503.49	5350.84	6158.56	5995.42	5171.87	5234.62	5340.41	5870.96	4243.55	7190.32	6881.18	5043.21	5747.08	5042.06	6925.3	4841.43	5302.63	6647.25	6451.39	5479.87	5945.27	5445.29	6007.41	6111.14	6459.76	6410.53	5661.33	5909.3	5492.77	6440.75	5014.17	7477.64	7138.62	5322.47	6285.42	5717.17	7310.94	5529.25	6204.94	7391.93	7173.59	6410.89	6913.4
802.55432 ± 2.6 POS	7979.38	8418.56	7628.12	8476.99	9816.79	9707.81	7745.08	7637.74	7755.21	8167.91	9624.12	9743.62	9588.8	8194.26	9165.5	9407.48	8697.03	10489.5	10385.6	10918.4	9532.97	11092.4	6128.23	7052.96	6423.54	7049.35	6888.13	7941.35	6660.08	5814.9	6073.44	6719.9	7186.97	7267.26	7950.81	7313.15	6694.09	7216.57	7557.2	7485.91	8477.21	8820.01	8019.8	7964.61	4140.83	5421.68	4280.49	5365.47	4278.73
802.56166 ± 2.6 POS	10339	11047	9759.26	11587.3	14334.7	13772	10225.1	9863.4	9864.11	10547.1	13893.4	13710.1	14874.9	11503.8	13520.1	13654.3	12398.1	15530.3	15319.8	16449.4	13616.5	16863.7	8103.84	9109.36	8297.71	9675.9	10023.7	11310.4	8808.01	7495.77	7706.83	8828.16	10228.9	10160.2	12841	10528.5	9813.21	10305.1	10589.7	11111.1	12488.3	13747	11739.2	13281.2	5324.87	6894.46	5321.4	7355.13	6649.73
802.56855 ± 2.6 POS	7.32886	9.51751	0	15.2525	120.52	40.8785	3.1765	0	5.11273	7.36677	103.915	28.2657	245.313	37.5849	55.1979	203.847	49.8294	142.531	119.027	232.085	158.362	277.262	1.71347	2.84956	0	3.64537	29.6751	15.8716	2.8832	0	0	1.35029	21.7624	7.22136	131.763	30.0102	13.5049	32.6772	32.7206	21.5923	53.8166	176.49	61.9561	223.845	0	0	0	0	3.43098
802.62362 ± 2.6 POS	0	0	3.57055	0	2.18537	0	0	0	0	0	2.29449	0	9.08041	2.64352	0	2.83271	9.34028	3.14207	19.9446	7.15899	5.12131	6.83157	0	0	3.85816	1.19401	0	4.88002	1.28747	0	1.67646	0	1.15701	1.36851	9.89473	20.7828	3.43996	7.13281	19.9486	10.1971	33.1214	23.473	43.3187	28.7282	6.62868	4.08798	14.4223	7.37851	37.8167
802.63142 ± 2.6 POS	10603	11134.8	12283.7	9688.67	11556.3	11146.3	11379.9	10824.7	10901.1	12287.6	12736	11215.8	13073.2	13586.5	10873.7	13365.6	14935.3	12507.4	15165.5	12648	14326.1	12316.7	11815.1	12236.2	13716.9	11851.6	12752.6	12921.4	12917.2	11884.7	12858.8	13975.4	13121.8	12933.3	14058.9	15420	13033.5	13658.1	15633.1	13764.6	18329.4	15481.1	16941.7	15555.3	15995.1	14839.5	17370.5	15321.3	17290.2
802.63831 ± 2.6 POS	0	0	0	0	9.17252	0	0	0	0	1.99813	6.28677	0	14.4999	9.98581	2.09782	14.4618	37.8257	4.40945	25.9635	26.6898	32.3861	25.7165	1.21518	1.25939	3.75894	2.21426	6.95722	9.8144	2.78658	3.39639	0	5.31095	17.9854	2.36438	24.5208	68.3282	15.0274	33.913	54.1822	14.6529	124.695	73.814	102.356	84.5083	20.6415	8.52667	24.0833	22.4064	132.37
802.66769 ± 2.6 POS	0	0	0	0	0	0	0	0	0	0	0	0	0	0	0	4.04692	0	0	0	0	0	0	10.9077	0	0	3.28227	77.0276	18.4372	2.75393	8.43579	30.6797	10.4216	10.9921	15.0219	0	6.55739	0	0	0	3.37847	12.9979	5.67644	29.7439	2.02216	0	0	0	0	0
802.68697 ± 2.6 POS	68.4051	62.9898	11.1827	147.383	37.2625	198.29	189.773	73.8366	82.2756	129.427	99.9216	26.5263	113.24	151.717	122.596	115.544	40.2934	281.127	147.674	67.6571	71.2849	168.877	581.034	328.669	114.49	503.092	652.15	255.491	184.523	250.354	488.562	180.864	371.877	284.815	108.496	85.0312	794.564	65.4408	52.6674	673.489	205.824	198.839	59.5531	333.428	1043.98	231.286	119.195	515.742	656.432
803.55969 ± 2.6 POS	2952.57	3258.19	2672.64	3512.24	4530.05	4323.97	3010.64	2608.37	2629.42	3050.34	4323.8	4328.57	4483.11	3519.44	4175.47	4242.19	3934.72	4715.22	4840.59	5117.06	4218.28	5186.24	2149.79	2800.6	2170.67	2914.78	3025.34	3478.63	2515.16	1840.27	1907.44	2380.85	3193.33	3059.88	3855.81	3280.6	2896.6	3187.28	3355.59	3375.39	3885.47	4135.18	3612.9	3855.65	879.075	1731.6	944.234	1851.61	1656.49
803.56889 ± 2.6 POS	63.5487	93.5642	19.6109	123.691	351.515	222.314	94.18	46.0543	45.5252	68.8797	368.264	291.117	456.846	166.334	308.462	416.985	301.738	513.345	489.539	610.763	364.104	655.115	30.5641	47.9408	27.1026	84.9203	115.124	158.46	41.5656	10.6811	15.3396	42.4325	150.815	103.549	275.886	165.187	114.987	117.187	141.122	171.839	224.225	313.988	235.823	292.436	0	37.4322	11.4455	26.1382	31.6902
803.63791 ± 2.6 POS	4254.12	4565.62	5005.22	3899.24	5428.23	4891.03	4816.72	4247.6	4344.19	5099.22	5672.72	5006.99	6136.92	6143.77	4735.51	6670.87	7168.41	5560.45	7083.23	5699.64	6977.87	5662.47	5053.23	5475.24	6002.99	5357.28	6284.72	5968.61	5639.79	5219.42	5588.42	6288.33	6179.37	6110.12	6829.57	7520.31	6083.83	6797.54	7717.84	6443.86	8829.83	7463.6	8300.69	7448.39	7247.65	6968.07	7979.95	7242.42	8343.96
804.47258 ± 2.6 POS	0	4.7507	0	0	0	0	0	2.64392	0	0	0	0	8.90551	2.06888	3.08801	18.7623	23.2094	34.4099	0	34.9477	13.7217	51.3713	10.4737	15.3406	2.79057	29.3553	66.9889	14.0089	5.07149	6.09067	0	0	24.6954	20.4901	0	6.66494	20.734	9.09281	10.7952	44.4986	9.36276	60.7313	0	126.984	63.8997	51.0013	15.8545	104.161	445.204
804.49563 ± 2.6 POS	17.0147	81.7979	12.8012	30.667	111.336	60.1157	17.0168	27.8299	10.1327	10.7096	41.1535	66.3554	48.2141	44.106	25.6219	234.689	394.939	18.5655	45.9502	70.0054	88.7335	88.7365	63.1681	115.066	19.849	127.423	231.012	169.466	27.477	72.2956	36.0931	20.264	130.29	81.2774	92.9723	100.879	108.977	437.424	556.657	98.1368	78.7524	115.983	123.888	238.289	105.944	113.347	43.7126	204.693	387.741
804.53206 ± 2.6 POS	76.5472	58.5294	106.673	230.871	216.548	163.449	70.9551	51.7036	53.2429	82.8153	81.6246	128.308	15.3719	115.579	95.5108	107.06	69.9629	167.541	219.179	202.38	140.346	29.4554	77.1673	89.4212	37.8063	126.534	130.668	32.845	20.3274	77.7345	94.1165	30.2734	80.9603	45.7871	33.553	97.2081	129.524	66.6493	38.2375	153.601	117.378	67.1202	65.7661	114.45	68.2265	64.2162	67.0534	123.461	107.074
804.54129 ± 2.6 POS	3.82979	2.07933	0	0	15.4809	4.84984	2.68804	0	4.20716	7.67572	4.82234	0	13.6528	18.0983	0	30.9943	21.3661	9.2938	14.9933	24.0593	38.818	2.11304	14.4282	45.8413	3.5523	9.37483	117.583	58.017	25.9192	12.4334	11.9033	4.18359	24.7519	14.1276	204.294	203.907	34.9722	373.96	195.667	34.8111	88.2301	70.7292	181.007	72.0164	0	2.81899	0	0	2.49219
804.54544 ± 2.6 POS	85.8971	84.7721	86.3902	162.674	815.771	288.433	182.078	86.5491	206.234	98.8786	204.45	185.229	729.113	778.165	183.587	1148.67	1042.71	308.955	874.406	502.151	1250.04	310.709	514.779	1027.95	542.803	698.658	2162.26	1441.86	864.514	606.964	640.405	735.082	1218.77	807.428	2132.01	2812.41	973.577	2971.18	2687.64	1141.73	2023.31	1664.52	2392.79	1480.65	13.0041	182.641	56.7752	196.265	589.709
804.55328 ± 2.6 POS	17108.8	17679.7	20330.4	18234.9	24946.8	21107	19023.9	16927.1	21166.6	17214.4	17928.5	19087.2	22630.2	25141.9	17234.3	25980.9	26602	18988.1	25185.3	21827.2	27229	18731.2	24331.9	29064.3	25379.6	25281.3	34309.2	31378.2	28809.3	25027.3	26948.1	26249	26775.6	25434.7	34303.4	40094.4	26091.1	41501.3	39257.8	26695.6	34161.1	30106.5	36139.3	28593.8	13329	17307.9	15733.6	17898.5	20757.2
804.56112 ± 2.6 POS	85.3803	95.4114	95.876	129.65	709.926	265.837	160.511	89.5346	197.04	93.4821	188.188	149.629	583.068	646.718	157.417	982.149	871.777	233.199	768.496	476.063	1017.11	245.006	477.657	904.287	484.112	572.762	1884.03	1223.5	811.847	533.887	530.245	651.638	979.041	647.071	1772.42	2534.04	787.635	2670.41	2378.94	904.523	1708.6	1376.27	2099.04	1202.79	5.28971	114.153	20.2299	117.929	383.164
804.56527 ± 2.6 POS	0	2.44676	1.05896	0	12.6807	6.98105	2.29975	3.18666	3.36037	24.832	3.4622	0	6.85396	56.7268	37.9458	38.2798	29.1855	73.262	10.0782	129.85	90.4728	71.8376	19.3712	30.718	4.32837	6.96336	123.686	104.557	18.8582	9.73303	15.1067	36.6051	19.4773	30.8168	218.494	222.171	73.3795	323.551	157.74	70.2741	82.3631	74.9775	174.394	118.026	0	0	0	0	7.82137
804.63999 ± 2.6 POS	24.722	21.8769	55.9136	10.5891	119.035	54.724	38.8989	32.5605	32.056	29.4231	152.527	49.523	191.802	130.55	55.2757	338.918	365.958	117.064	394.684	206.939	406.152	145.259	48.8886	77.5185	114.004	82.5263	170.592	131.257	104.721	58.3475	53.561	145.456	250.201	129.109	344.04	493.641	200.756	381.285	475.77	255.267	786.252	534.521	745.567	459.255	315.265	269.337	497.626	338.501	661.368
805.54609 ± 2.6 POS	0	2.72604	0	0	4.76941	5.42307	2.81198	2.84291	8.27372	0	1.61178	0	2.40087	12.9069	0	19.4139	9.85811	0	11.3368	3.89599	33.9756	1.76854	7.81825	28.2435	4.47951	7.56003	114.413	53.3845	14.5334	10.4152	8.41351	6.16164	14.4461	13.7167	208.68	174.314	37.3738	357.085	183.47	28.6419	62.259	58.7409	159.972	55.1472	0	0	0	0	0
805.55395 ± 2.6 POS	7297.27	7479.05	8736.95	7684.71	9711.07	8650.31	7980.16	7179.66	9034.19	7133.39	7244.09	7792.31	8494.93	9997.2	7066.49	10015.6	10334.7	7635.94	9923.7	8600.75	10492.2	7302.21	10001.1	11869.4	10526.6	10170.6	13189.2	12465.3	11820.4	10234.3	11155.4	10628.8	10276.2	10029.4	12934	15496.6	10187.7	16075	15298.4	10321.7	13041.4	11316.8	13850.9	10617.6	5597.64	6934.85	6390.66	7170.94	7632.12
805.56135 ± 2.6 POS	1.83287	2.61854	0	1.67155	4.10124	2.43035	0	2.3792	2.30329	3.4484	0	0	0	20.3355	2.43163	16.0397	14.2491	11.8519	6.74239	37.9477	22.392	19.2662	13.8825	26.9499	3.34042	6.9832	106.935	65.0213	14.9182	5.26095	18.4611	28.8054	17.5815	18.9089	192.439	158.236	29.4448	293.866	143.615	29.7947	62.2346	87.5764	126.858	57.9948	0	0	0	0	0
805.67835 ± 2.6 POS	127.243	67.3577	104.267	193.77	183.403	116.449	110.62	49.3135	54.3311	108.914	267.548	178.8	169.307	162.57	228.838	67.7675	42.9641	390.794	162.47	273.99	56.1091	214.483	197.448	103.922	117.79	348.644	183.42	127.026	86.7764	53.8878	124.963	95.2526	197.228	139.995	166.954	63.1142	269.837	46.0906	27.3153	294.764	125.122	250.947	73.08	178.031	100.018	73.8052	95.6497	218.75	61.2998
806.51031 ± 2.6 POS	5509.59	5048.18	5579.61	6913.51	5117.98	7508.62	5594.61	5682.96	5293.06	4633.92	5025.8	6529.01	5413.7	6206.37	5990.15	6731.85	7151.26	5344.49	5526.63	5005.02	5728.42	6550.04	5087.91	4834.98	4811.3	5885.11	4793.56	6380.01	5165.11	4955.72	4541.66	4433.19	4558.14	5775.49	4771.99	5959.9	5361.57	6161.3	6736.71	5320.31	5342.38	5303	5446.18	5834.64	4756.97	3985.03	4374.38	5358.74	4744.44
806.54831 ± 2.6 POS	27.6003	95.6848	0	91.4084	152.905	47.3104	27.0506	29.5076	41.7838	42.6766	69.652	41.7441	55.0281	43.5765	29.8652	318.185	203.61	71.2202	226.514	161.173	163.784	74.9324	257.618	722.719	161.117	453.052	1068.11	470.728	420.492	572.035	551.407	205.74	701.723	419.208	442.534	787.67	414.184	1125.52	876.561	395.939	962.045	641.501	905.659	523.62	47.1776	248.575	45.8061	143.524	526.846
806.55434 ± 2.3 POS	19.9007	5.76893	0	14.6135	65.2729	8.0013	9.2546	13.3869	7.43084	10.4487	7.9343	14.765	13.0222	14.8114	8.29465	33.877	31.4283	5.29679	65.4823	96.9134	44.1863	36.6572	44.6335	42.7464	37.2751	70.2659	230.557	183.544	117.334	65.9213	30.1541	13.2944	109.323	138.11	217.4	298.741	74.6754	178.892	244.154	117.721	325.795	252.999	197.138	203.272	0	0	0	2.82966	7.91167
806.55805 ± 2.6 POS	8.38971	0	3.78888	7.18099	26.729	11.9981	2.71716	8.62533	7.37604	14.9227	13.4529	26.8924	12.7687	0.596064	1.92025	0.58601	13.9108	4.91844	67.4745	135.281	31.6891	18.8283	13.5116	41.9305	3.61715	10.6404	55.8072	47.3008	17.309	30.3192	28.5745	5.56563	34.4061	99.2459	117.572	44.0649	76.4264	38.7487	55.5715	54.1158	119.466	140.389	67.2934	112.594	0	0	0	0	6.04155
806.56222 ± 2.6 POS	3652.08	2120.96	2658.71	2720.33	4418.04	3674.76	3325.36	2384.41	2736.65	2403.42	3074.77	4071.95	3179.42	3272.84	3066.25	2910.05	3383.31	3213.87	4752.79	4956.59	3683.46	3876.73	4746.59	3899.64	4578.3	4486.23	4923.36	5557.4	5104.73	4614.82	4135.57	4015.58	4707.16	5689.3	5070.78	5494.91	4720.08	4527.56	5148.37	4944.7	5954.55	5456.58	5006.99	4810.12	410.346	207.903	175.343	1056.72	1949.24
806.56964 ± 2.6 POS	44098.5	29591.5	31232.4	33486.2	46961	39214.6	39089.4	34801.6	33692.4	33220.5	34691.4	46423.4	34020.8	33850.9	35982.5	30292.6	35454.9	37394.9	51791.3	56929.4	38382.3	43084.8	51283.5	37299.9	45563.5	47503.8	53155.7	59482.6	53000.7	48883.1	42909.9	40993.7	51845.5	65061	57620.3	57157.1	52693.4	43508.2	51896.3	54581	66355.1	63156.2	53564.4	55570.3	21960	15944.4	15117.3	23598.2	27636.4
806.57798 ± 2.6 POS	2243.48	707.681	637.931	1152.67	3294.01	2013.32	1905.98	1071.51	964.521	964.582	1862.62	2916.72	2084.48	1755.96	1890.41	1690.66	2125.31	2142.44	3688.51	4436	2675.65	3005.52	3583.1	2116.86	2896.14	3319.8	3907.52	4419.58	3670.52	3242.14	2392.41	2605.72	3844.15	4731.32	4469.57	4356.23	3908.52	3309.65	3919.27	4076.5	5015.2	4805.85	4144.86	4438.73	351.321	163.581	90.3545	767.668	1727.44
806.58401 ± 2.9 POS	38.8255	11.1219	7.88807	7.90007	103.041	28.9937	17.9069	17.0531	15.3704	53.053	26.9455	76.667	52.2761	116.107	25.1998	56.8004	57.2594	61.8606	193.887	396.927	136.382	261.704	87.1137	50.8251	24.6842	70.3349	389.384	309.662	87.0188	75.0394	45.7524	41.0912	182.136	423.472	389.74	339.414	143.936	204.064	237.659	288.953	445.203	490.513	339.251	396.069	142.28	265.687	0	87.7638	499.338
[truncated: 1,396 more rows]
[truncated: 215 more columns]

## Sheet: Negative Ion Mode
m/z_Negative	ACgG-D01	ACgG-D02	ACgG-D03	ACgG-D04	ACgG-D05	ACgG-D06	ACgG-L01	ACgG-L02	ACgG-L03	ACgG-L04	ACgG-L05	ACgG-L06	ACgG-P1	ACgG-P2	ACgG-P3	ACgG-P5	ACgG-P6	ACgG-VC01	ACgG-VC02	ACgG-VC03	ACgG-VC05	ACgG-VC06	Cd-D01	Cd-D02	Cd-D03	Cd-D04	Cd-D05	Cd-D06	Cd-L01	Cd-L02	Cd-L03	Cd-L04	Cd-L05	Cd-L06	Cd-P1	Cd-P2	Cd-P3	Cd-P5	Cd-P6	Cd-VC01	Cd-VC02	Cd-VC03	Cd-VC05	Cd-VC06	Cl-D01	Cl-D02	Cl-D03	Cl-D04	Cl-D05
[truncated: 2,429 more rows]
[truncated: 215 more columns]

[truncated: 1 more sheets: Sample Information]
